# Supplementary material for: Transcriptome Response of Liver and Muscle in Heat-Stressed Laying Hens
Source: Genes (Basel). 2021 Feb 10;12(2):255. doi: 10.3390/genes12020255 (PMC7916550; doi:10.3390/genes12020255)
Supplement: Supplementary file 1 [file genes-12-00255-s001.zip]

Archive with 11 entries (11 files):
- Supplemental Figures and Tables v6 - 20210128/Figure S1 - PCA Plots.docx
- Supplemental Figures and Tables v6 - 20210128/Figure S2 - GO Terms Summary.docx
- Supplemental Figures and Tables v6 - 20210128/Figure S3 - Liver HvC 3HR IPA.tif
- Supplemental Figures and Tables v6 - 20210128/Figure S4 - Liver C 4WKv3HR IPA.tif
- Supplemental Figures and Tables v6 - 20210128/Figure S5 - Muscle HvC 3HR IPA.tif
- Supplemental Figures and Tables v6 - 20210128/Figure S6 - RNA-Seq Validation.tif
- Supplemental Figures and Tables v6 - 20210128/Table S1 - qPCR Primers.xlsx
- Supplemental Figures and Tables v6 - 20210128/Table S2 - RNA-Seq Data Information.xlsx
- Supplemental Figures and Tables v6 - 20210128/Table S3 - Muscle DEG Lists.xlsx
- Supplemental Figures and Tables v6 - 20210128/Table S4 - Liver DEG Lists.xlsx
- Supplemental Figures and Tables v6 - 20210128/Table S5 - Time Overlap DEGs.xlsx
