# Supplementary material for: Transcriptome Response of Liver and Muscle in Heat-Stressed Laying Hens
Source: Genes (Basel). 2021 Feb 10;12(2):255. doi: 10.3390/genes12020255 (PMC7916550; doi:10.3390/genes12020255)
Supplement: Supplementary file 1 [file genes-12-00255-s001.zip › Supplemental Figures and Tables v6 - 20210128/Table S1 - qPCR Primers.xlsx]

## Sheet: Primers
Supplementary Table S5. Primer Information for Fluidigm qPCR Validation
Assay	Tissue	Forward Primer (5'-3')	Reverse Primer (5'-3')	Amplicon Length (bp)	Exons
ACSBG2	Breast	CCAGATGCATTGAAGGGCAC	TTTCCCAGACACGAGGAACT	85	9-10
ALB	Breast	ACCAGGACAACAGAGTGTCA	GATTGCAGGGGCATACAAGAA	83	4-5
CHRND	Breast	GTGGTCCTCAACTTCCATTTCC	AGGATCTCCAGGAACACCTCT	80	9-10
COX14	Breast	GGCTGATTTCGGCTACAAAGC	GCACAGGTACCCGCCGTA	70	2
CREB5	Breast	TGCTGTACTCATGCCTATGG	AGCACAAGGGTTGTTGAGGT	88	6-7
CXCL14	Breast	GTGGAGGAGATGATTATCGTG	ACTGTGTTCTGGCGTTTGG	86	2-3
DNAJA4	Breast	AAGTACCACCCCGACAAGAA	TTGGGTCCGACAGAACTTCA	82	3-4
DNAJC6	Breast	CATCTCTCAGCTGGCAAGATCA	CTTTCCTCATGCACCAACGC	88	11-12
DYNLL2	Breast	CATAGAAAAGGACATTGCAGCAT	TCTCATGTGTTACGTAGCTGCC	110	3-4
FABP6	Breast	GAGGACGCACCACGACTAAT	TCCATTTTGACTGTTGCCTTG	94	4-5
GRB14	Breast	AAGGATTAGCCTGGCGGAGAA	TGACTGAGATCTGTGAATAGCCAT	95	10-12
HSD17B7	Breast	TCGGGCACTTCATCCTGATTC	GTCCAGATGAGTCGTGACGG	76	3-4
HSP90AB1	Breast	TGATCAAACTGGGGCTTGGTAT	AGGTGGGATTTCATCAGGAGG	83	11-12
HSPH1	Breast	GTAGTTTCGTTCGGCTCCAA	CTGTGTTGTGGGCATGAGTAA	79	2-3
LMCD1	Breast	CATCACATATGAGTGGGCTCCT	GCGGTAGTAGGCTCCGTCA	115	3-4
MAP4K4	Breast	TGAGCAGGAGGAGTACAAGAGG	TTCCCGTTCTCTTCTTTGTTGCTCT	109	12-13
NDUFB7	Breast	GACGCCTTCCCCAGCCTATG	CTCGCGCTCAAACTCCTTCAT	102	2-3
NME5	Breast	TGGGACTGATGATCTGAGGA	AATTGGCTCCGAGATCACTTC	103	5-6
PDK4	Breast	TCTCCGCTCTCCATCAAGCA	TCTTGTCGCAGGAACGCAAA	83	1-2
RARRES1	Breast	AGTTCTGTGAAGCAGCAGATAA	GTGTTGGAATTTCGTGGAGCA	79	4-5
RASL11AL	Breast	ATGGGGAACAGATCTCCCTACA	ATGCTGTCAGTGTCATCCTCC	70	3-4
RGS2	Breast	CTGCTGGCTAACAAATATGG	TCTTGAAGTCCTCACACGC	103	3-4
RPIA	Breast	GGCTGTTAGCAAAGCAGGCC	GCTCCACTCGTGAACCTTGT	85	7-8
*HPRT1	Breast	AACTCCTCGAAGTGTGGGATA	GAGGGCGTATCCAACAACAA	79	6-7
ACSF2	Liver	CAGGAATCATCCTGGTATCTGTGA	GAAGGAAACACCAGTGCCTTG	97	3-5
AKR1D1	Liver	ATTGAGCTGCCAATGGCTTT	ATGCTTCCATAGCCTCCCAA	115	3-5
CPT1A	Liver	CAAGCCAATTCTTCTGATGGGA	TCTTTCACGTGCTGGAGAGT	117	8-10
DNAJA4	Liver	AAGTACCACCCCGACAAGAA	TTGGGTCCGACAGAACTTCA	82	3-4
DNAJB6	Liver	GTGGATTCCCTGCTTTTGGAA	CTCCATGTCCCAGAGAACCA	78	5-6
HPS5	Liver	AACCCATTCTCCAGCGGTAT	GTAGTTTGCCTCACGCATGT	96	2-3
HSPA13	Liver	GCAACGGAATGCCACTGTTA	GCAGCTGTGGGTTCATTGATTA	78	3-4
HSPA5	Liver	TTTCTGCCATGGTCCTGACAA	AGGCTGGCACAGTAACAACA	90	4-5
ITIH5	Liver	CACAAGGCACCACCAGGTAT	TGACAAAGTGAGGGTCTCCAT	91	10-13
PEAK1	Liver	GCCCTGAGCAGAAAATAACGA	GTGGTATCATCGGGCACTTG	82	1-2
PPARGC1A	Liver	GTCTCAGACAAACCACCTGC	GGAACCCTTGGGATCATTTGG	85	5-7
PRKG1	Liver	CACTGCAATGGGAGGATGTC	CGCCAATCAGATGTTTGAAGGA	99	7-9
SDF2L1	Liver	GTTCGGTTGCATTCTCACGA	GCCAGTAACTGTTGGCATCAT	97	1-2
SEMA6D	Liver	GACACACTTTATATCGCTGGCA	TCCATGTTAATTTCCTGCTTGGA	97	6-8
SGCG	Liver	GTCACAGGGCCTGAAGGAG	ATCCATGCTCAGAGACCGAG	114	6-8
TIMM10	Liver	GAGCTGGAGGTGGACATGAT	CAGCTCCGCCTCCTTGTAG	96	1-2
UBB	Liver	GGGGCGTCGGAGGATATATAA	CACAACAGACCAAACCCGTTA	78	1
*RPL4	Liver	TTCTGCCTTGGCAGCATCA	AGGAAGTTCTGGGATCTCCTCA	79	4-5
