# Supplementary material for: Transcriptome Response of Liver and Muscle in Heat-Stressed Laying Hens
Source: Genes (Basel). 2021 Feb 10;12(2):255. doi: 10.3390/genes12020255 (PMC7916550; doi:10.3390/genes12020255)
Supplement: Supplementary file 1 [file genes-12-00255-s001.zip › Supplemental Figures and Tables v6 - 20210128/Table S2 - RNA-Seq Data Information.xlsx]

## Sheet: LHS M
Supplemental Table S1a. RNA-Seq Data for Pectoralis Major Muscle
Sample	Treat	Time	Room	Lane	Raw Pairs	QC Pairs	QC %	Map Pairs	Map %	Count Pairs	# Genes	Coverage
265	Control	3HR	C	8	21296243	20975541	0.984941	18679234	0.890525	15812541	14613	0.599975
268	Control	2WK	C	8	28060791	27488625	0.97961	24228024	0.881384	20487222	15033	0.61722
273	Control	2WK	C	7	24893495	24636193	0.989664	21297927	0.864497	17965121	14419	0.59201
275	Control	4WK	C	7	25429267	25128245	0.988162	22094376	0.879265	18748357	14510	0.595746
279	Control	3HR	C	8	28122009	27282852	0.97016	23834697	0.873615	19929766	14536	0.596814
296	Control	2WK	C	8	27187921	26592036	0.978083	23199930	0.872439	19230328	14335	0.588561
305	Control	4WK	C	7	25563897	25001394	0.977996	22491032	0.899591	19689722	15436	0.633766
307	Control	4WK	C	8	23039467	22556080	0.979019	19761528	0.876106	17097994	13734	0.563886
325	Control	3HR	C	7	37069975	36422701	0.982539	31853509	0.874551	26870541	14834	0.609049
331	Control	2WK	C	7	30417331	29880346	0.982346	26593531	0.890001	23035963	14106	0.579159
335	Control	3HR	C	7	32226347	31707152	0.983889	28144517	0.887639	23959391	15467	0.635039
336	Control	4WK	C	8	39575638	39034572	0.986328	34299991	0.878708	29023654	15031	0.617137
340	Heat	4WK	68	7	25727814	25197446	0.979385	22093015	0.876796	18840768	14467	0.593981
343	Heat	4WK	74	8	39681285	39094882	0.985222	34887576	0.892382	29412778	15015	0.616481
344	Heat	3HR	74	8	24667999	24324958	0.986094	21322771	0.87658	17972741	14146	0.580801
345	Heat	3HR	68	7	97527066	96300893	0.987427	85547036	0.888331	73817376	16311	0.669691
346	Heat	2WK	68	7	19430211	19125742	0.98433	16586492	0.867234	13682233	14341	0.588808
349	Heat	2WK	74	8	17594069	17141913	0.974301	15080709	0.879756	12562857	14441	0.592913
350	Heat	4WK	74	8	35054445	34606974	0.987235	30126969	0.870546	24996821	14816	0.60831
368	Heat	4WK	68	7	19871724	19646505	0.988666	17121053	0.871455	14218765	14682	0.602808
371	Heat	3HR	74	8	39963648	39170385	0.98015	34067539	0.869727	28585625	14784	0.606996
374	Heat	2WK	68	7	45688462	45026829	0.985519	39476008	0.876722	33048510	15069	0.618698
393	Heat	3HR	68	7	28817287	28346143	0.983651	24682766	0.870763	21169945	14417	0.591928
399	Heat	2WK	74	8	66188093	65191853	0.984948	56641286	0.86884	47951880	15377	0.631343
				Average	3.34623e+07	3.29117e+07	0.982903	2.89213e+07	0.878227	2.45046e+07	14746.7	0.605463

## Sheet: LHS LV
Supplemental Table S1b. RNA-Seq Data for Liver
Sample	Treat	Time	Room	Lane	Raw Pairs	QC Pairs	QC %	Map Pairs	Map %	Count Pairs	# Genes	Coverage
268	Control	2WK	C	2	10765971	10561369	0.980995	9131645	0.864627	6784123	14786	0.594269
269	Control	2WK	C	1	28759873	28269007	0.982932	26367384	0.932731	22019777	15583	0.626301
278	Control	2WK	C	3	17873306	17648040	0.987397	16813306	0.952701	14235223	15205	0.611109
279	Control	3HR	C	1	22155620	21768641	0.982534	20274422	0.931359	16648688	15664	0.629557
296	Control	2WK	C	4	71948863	70431240	0.978907	65559562	0.930831	52914175	16372	0.658012
299	Control	4WK	C	1	30189757	29765879	0.98596	27388411	0.920128	21872218	16133	0.648406
303	Control	3HR	C	3	18488940	18206362	0.984716	16789341	0.922169	13493152	15033	0.604196
307	Control	4WK	C	2	62789903	61462897	0.978866	58556964	0.952721	49507520	16870	0.678027
308	Control	4WK	C	3	19428381	19231651	0.989874	18085456	0.940401	15127675	15247	0.612797
325	Control	3HR	C	4	22170070	21774427	0.982154	20740683	0.952525	17917696	15260	0.613319
335	Control	3HR	C	2	17983313	17704566	0.9845	15962482	0.901603	12562838	14664	0.589365
336	Control	4WK	C	4	15831293	15659383	0.989141	14832123	0.947172	12244261	15357	0.617218
339	Heat	4WK	68	1	26777877	26542736	0.991219	25284510	0.952596	21251180	15548	0.624894
340	Heat	4WK	68	3	59304132	58698734	0.989792	56258520	0.958428	47607196	16776	0.674249
343	Heat	4WK	74	2	55699983	54829693	0.984375	52290587	0.953691	43775313	16989	0.68281
344	Heat	3HR	74	1	41050443	40472525	0.985922	38367463	0.947988	32418694	16145	0.648889
349	Heat	2WK	74	1	48802478	48449431	0.992766	45945748	0.948324	38922680	16383	0.658454
369	Heat	4WK	74	4	56698370	56138138	0.990119	52405374	0.933508	43152822	16937	0.68072
371	Heat	3HR	74	2	18442758	18134082	0.983263	17361231	0.957381	14849048	15632	0.628271
374	Heat	2WK	68	2	35619069	35219637	0.988786	32578886	0.92502	25739870	16137	0.648567
376	Heat	3HR	68	4	20051771	19833194	0.989099	18992322	0.957603	15952158	15413	0.619469
395	Heat	3HR	68	3	17140003	16986089	0.99102	16291361	0.9591	13741145	15195	0.610707
399	Heat	2WK	74	3	41402431	41047546	0.991428	39037257	0.951025	32764500	16399	0.659097
403	Heat	2WK	68	4	24148772	23865209	0.988258	22736562	0.952707	19134804	15551	0.625015
				Average	3.26468e+07	3.21959e+07	0.986418	3.03355e+07	0.939431	2.51932e+07	15803.3	0.635155
