# Supplementary material for: Transcriptome Response of Liver and Muscle in Heat-Stressed Laying Hens
Source: Genes (Basel). 2021 Feb 10;12(2):255. doi: 10.3390/genes12020255 (PMC7916550; doi:10.3390/genes12020255)
Supplement: Supplementary file 1 [file genes-12-00255-s001.zip › Supplemental Figures and Tables v6 - 20210128/Table S3 - Muscle DEG Lists.xlsx]

## Sheet: Summary
Supplementary Table S2. Differentially Expressed Genes Lists for Pectoralis Major Muscle
Summary
Contrast	Up	Down	Contrast Description
HvC_3HR	35	45	3 Hours Heat - 3 Hours Control
HvC_2WK	9	15	2 Weeks Heat - 2 Weeks Control
HvC_4WK	16	47	4 Weeks Heat - 4 Weeks Control
CvC_2WK	1	2	2 Weeks Control - 3 Hours Control
CvC_4WK	30	35	4 Weeks Control - 3 Hours Control
HvH_2WK	25	24	2 Weeks Heat - 3 Hours Heat
HvH_4WK	6	8	4 Weeks Heat - 3 Hours Heat

## Sheet: HvC_3HR
Supplementary Table S2. Differentially Expressed Genes Lists for Pectoralis Major Muscle
FDR > 0.1 and logFC > |1|, using GLM method
3 Hours Heat - 3 Hours Control: 35 Up, 45 Down
Ensembl ID	logFC	logCPM	P-Value	FDR	Gene ID
ENSGALG00000035803	-5.041	0.00629613	0.000342466	0.0442306	THRSP
ENSGALG00000016491	-4.02303	2.1191	0.00143444	0.0930886	APOB
ENSGALG00000009266	-3.98564	0.639044	0.00144644	0.0933247	FGA
ENSGALG00000013045	-3.84103	3.63344	0.00159298	0.0993345	TUBA8B
ENSGALG00000008601	-3.74896	0.914056	0.0013646	0.0912297	AHSG
ENSGALG00000005739	-3.43845	1.52949	3.52987e-07	0.000788008	SCD
ENSGALG00000009700	3.33962	2.73035	2.72106e-05	0.00979755	PDK4
ENSGALG00000029968	2.41691	3.4628	9.92472e-06	0.00583051	GADD45B
ENSGALG00000040180	2.40019	3.93954	0.00115713	0.0842668	CEBPD
ENSGALG00000050888	2.34468	0.810618	0.0001003	0.0203678
ENSGALG00000006491	-2.02366	8.08849	0.00123401	0.0871642	ANKRD1
ENSGALG00000004162	-2.01587	2.26223	0.000140551	0.0253038	SLC16A6
ENSGALG00000042744	1.93082	5.77921	1.37076e-05	0.00728592	RGS2
ENSGALG00000015218	-1.91777	0.0411798	0.000563201	0.0587519	SLC19A2
ENSGALG00000048022	1.90245	1.06797	2.19962e-08	9.71843e-05
ENSGALG00000039032	1.88979	-0.0577758	0.000304039	0.0418973	FJX1
ENSGALG00000049379	1.82876	4.04878	5.84042e-05	0.0162977
ENSGALG00000002150	-1.80147	-0.261408	0.000910395	0.0769836	CPEB1
ENSGALG00000006647	-1.79361	5.10003	6.15248e-05	0.0167497	DUSP8
ENSGALG00000002802	-1.74519	1.97798	4.98372e-05	0.0146034	PACSIN1
ENSGALG00000030776	1.73095	3.15944	2.23703e-05	0.00861023	METTL7A
ENSGALG00000007710	1.70102	2.98787	8.54351e-07	0.00105958
ENSGALG00000041787	1.70092	5.59328	0.000349221	0.0442306	PLA2G15
ENSGALG00000001136	1.63915	0.701716	0.000286434	0.0404706
ENSGALG00000031255	1.61678	4.80102	4.95355e-07	0.000872002	FGF1
ENSGALG00000041459	1.61189	4.26796	2.43352e-06	0.00242069	DDIT4
ENSGALG00000007929	1.60578	2.91827	2.42924e-07	0.000677878	DIXDC1
ENSGALG00000016781	-1.57853	2.78617	0.000208759	0.0358488	MAP4K4
ENSGALG00000051816	1.55328	1.36083	6.69011e-05	0.0170264
ENSGALG00000003939	-1.53142	3.29757	0.000380022	0.0462419	KLF2
ENSGALG00000036850	1.51308	5.41988	0.000139093	0.0253038	DNAJA4
ENSGALG00000054742	1.5105	2.08396	1.96016e-05	0.00822188
ENSGALG00000010798	-1.50506	2.33566	0.000217977	0.0362139	DHCR24
ENSGALG00000000241	-1.49762	2.69885	1.98881e-05	0.00822188	STARD4
ENSGALG00000052326	1.43904	4.52202	5.10244e-05	0.0146034	IRF2BP2
ENSGALG00000006025	-1.40137	6.88624	3.39175e-05	0.0118308	XIRP1
ENSGALG00000006775	-1.37428	5.56558	0.00120132	0.0858794	TGM2
ENSGALG00000036915	-1.35144	1.25144	0.000261125	0.038731	SQLE
ENSGALG00000014892	1.3428	4.48295	0.000877824	0.0753713	CEP85L
ENSGALG00000040896	-1.33149	3.31036	0.000127284	0.0244956	FASN
ENSGALG00000017296	1.32527	2.41205	5.46857e-07	0.000872002	KLHL42
ENSGALG00000006942	1.30845	6.20626	1.19954e-05	0.00669464	PIK3IP1
ENSGALG00000017077	1.29581	4.7247	0.000130717	0.0245337	HSPH1
ENSGALG00000016279	-1.29185	1.05659	0.00100911	0.0794299	RAB23
ENSGALG00000054334	1.28253	0.391199	0.000270652	0.038731	U6
ENSGALG00000003137	1.2778	0.0819324	0.00141357	0.0928135	RFLNA
ENSGALG00000009365	-1.27469	3.38569	2.60242e-06	0.00242069	CYP51A1
ENSGALG00000001445	1.26144	3.07393	0.000259196	0.038731	FABP6
ENSGALG00000003378	-1.25549	0.145195	0.00114389	0.0840004
ENSGALG00000003879	-1.25246	2.89389	0.000739973	0.0706587	MFSD2A
ENSGALG00000004140	-1.24788	4.84961	7.22939e-05	0.0179321	SH3BP4
ENSGALG00000014973	-1.23813	0.413445	0.000886592	0.0755431	GPR156
ENSGALG00000032526	-1.23349	3.17329	7.0698e-07	0.000986414	B3GNT5
ENSGALG00000030890	1.23161	3.45977	2.07231e-05	0.00826113	RRS1
ENSGALG00000048883	1.22322	1.82565	0.000492981	0.0539475
ENSGALG00000006670	-1.21233	8.57161	0.000498072	0.0539755	PPP1R3C
ENSGALG00000049613	1.21116	1.28677	0.00116261	0.0842668
ENSGALG00000004509	1.20728	11.7329	6.71172e-05	0.0170264
ENSGALG00000015851	-1.20125	1.42703	2.45071e-05	0.00911828	RWDD2A
ENSGALG00000046235	-1.19708	1.02794	0.00136493	0.0912297
ENSGALG00000016485	-1.18039	4.36689	5.30766e-06	0.00394961	RHOB
ENSGALG00000012546	-1.17743	1.18168	0.000460396	0.0526854	MCM5
ENSGALG00000037043	-1.15342	5.32544	1.074e-08	9.71843e-05	PIK3C2B
ENSGALG00000027853	-1.1431	1.88525	0.000336621	0.0442306	CTNNA2
ENSGALG00000002899	-1.13837	3.08979	1.5443e-05	0.0078352	AACS
ENSGALG00000015017	-1.13184	0.56062	0.00112609	0.0840004
ENSGALG00000005046	-1.11749	1.28391	9.34717e-05	0.020153	SHMT1
ENSGALG00000037852	-1.10698	1.93649	0.000810853	0.0721124	HSD17B7
ENSGALG00000037540	-1.1028	5.20909	0.000291799	0.0407133	PLEKHO1
ENSGALG00000014948	-1.10011	3.90002	8.44431e-05	0.0200543	HMGCR
ENSGALG00000021074	1.09496	5.30794	2.61201e-08	9.71843e-05	MYOC
ENSGALG00000035625	-1.05221	2.94987	0.000131878	0.0245337	CEP192
ENSGALG00000015780	1.05072	8.15631	0.000505279	0.05423	PNRC1
ENSGALG00000012610	1.03856	6.18273	0.00120794	0.0858794	CTSV
ENSGALG00000048331	1.03462	3.2454	0.00109565	0.0826326	LRFN1
ENSGALG00000026776	-1.03202	5.07391	9.38863e-05	0.020153
ENSGALG00000011041	-1.02932	3.29458	0.000222515	0.0362139	DNAJC6
ENSGALG00000011446	-1.02591	4.80983	0.000931168	0.0781481	TNFAIP2
ENSGALG00000005452	-1.00388	2.71198	9.9091e-05	0.0203678	TADA2A
ENSGALG00000013043	1.00333	4.01446	0.000111492	0.0218329	ATPSCKMT

## Sheet: HvC_2WK
Supplementary Table S2. Differentially Expressed Genes Lists for Pectoralis Major Muscle
FDR > 0.1 and logFC > |1|, using GLM method
2 Weeks Heat - 2 Weeks Control: 9 Up, 15 Down
Ensembl ID	logFC	logCPM	P-Value	FDR	Gene ID
ENSGALG00000016164	3.74101	1.85855	7.48825e-05	0.0522399	ABCG1
ENSGALG00000006522	-2.57427	2.2541	3.11959e-05	0.0317705	HCK
ENSGALG00000037889	2.2909	-0.120848	0.000113375	0.0575223	PTPRT
ENSGALG00000001749	-2.24922	5.93665	3.34358e-08	0.00037321	ACSBG2
ENSGALG00000029006	2.17142	-0.513775	7.96307e-05	0.0522846	SYPL1
ENSGALG00000052045	2.09157	-0.49128	3.49523e-05	0.0317705
ENSGALG00000017394	-1.88421	8.14697	3.7002e-05	0.0317705	INSIG1
ENSGALG00000051251	-1.82709	2.67712	3.32061e-05	0.0317705
ENSGALG00000041787	1.72146	5.59328	0.000309666	0.0993847	PLA2G15
ENSGALG00000023142	1.58468	0.511862	0.000127498	0.0618753	PTGER3
ENSGALG00000015128	1.41333	5.76307	0.000191548	0.075424	AQP4
ENSGALG00000037852	-1.40042	1.93649	1.93422e-05	0.0311449	HSD17B7
ENSGALG00000015822	-1.39227	3.85628	6.24763e-05	0.0465048
ENSGALG00000037050	-1.34031	6.74536	0.000149856	0.0669077	FABP3
ENSGALG00000030112	1.29663	1.38073	0.000273599	0.0925429
ENSGALG00000008349	-1.26736	4.43413	6.18743e-06	0.0230214	LMCD1
ENSGALG00000000241	-1.25182	2.69885	0.000311635	0.0993847	STARD4
ENSGALG00000030436	-1.19058	9.1361	1.22866e-05	0.0274286	ND3
ENSGALG00000026776	-1.17963	5.07391	8.74929e-06	0.0244149
ENSGALG00000036956	-1.17096	10.2936	3.30383e-05	0.0317705
ENSGALG00000037156	-1.14332	2.41971	0.000202716	0.075424
ENSGALG00000012200	-1.04791	1.65842	0.000223678	0.0780217	GCH1
ENSGALG00000001459	-1.04434	13.3596	6.24953e-05	0.0465048	TNNC1
ENSGALG00000036742	1.04005	5.26269	2.24671e-05	0.0313472	GATSL2

## Sheet: HvC_4WK
Supplementary Table S2. Differentially Expressed Genes Lists for Pectoralis Major Muscle
FDR > 0.1 and logFC > |1|, using GLM method
4 Weeks Heat - 4 Weeks Control: 16 Up, 47 Down
Ensembl ID	logFC	logCPM	P-Value	FDR	Gene ID
ENSGALG00000050545	-7.3179	1.08488	5.8997e-05	0.0253279
ENSGALG00000047227	-4.98301	1.69122	0.000701821	0.0842337
ENSGALG00000054874	-4.6849	1.60918	0.000585013	0.0797609
ENSGALG00000046632	-4.47316	-0.439204	0.000654904	0.0842337
ENSGALG00000046860	-4.15121	-0.727843	0.000764281	0.0897989
ENSGALG00000000251	-4.13948	0.278494	0.000299762	0.0557657	CD79B
ENSGALG00000011551	-3.97915	5.62697	0.000910638	0.0996524	JCHAIN
ENSGALG00000039084	-3.25527	0.802927	0.000868187	0.0967929	EVI2A
ENSGALG00000025945	-3.05065	5.25049	2.84019e-05	0.0175934	AVD
ENSGALG00000001189	-2.8243	-0.660567	0.000481298	0.0697695	NCF1C
ENSGALG00000033694	-2.7256	4.10797	0.000821815	0.0945681	IFI30
ENSGALG00000005739	-2.70129	1.52949	4.3313e-05	0.02102	SCD
ENSGALG00000054932	-2.38503	2.34435	0.000454035	0.0694871
ENSGALG00000031916	-2.16969	2.4441	0.00077606	0.0902332	ZP1
ENSGALG00000032958	-2.05408	1.02697	0.000674318	0.0842337	AMPH
ENSGALG00000039724	-2.0407	1.79088	0.000159953	0.0396754	RHOF
ENSGALG00000029006	2.03441	-0.513775	0.00069088	0.0842337	SYPL1
ENSGALG00000004860	1.95897	1.22713	0.000875837	0.0967929	RASD1
ENSGALG00000052045	1.94317	-0.49128	3.24391e-05	0.0175934
ENSGALG00000050645	1.85558	2.51255	9.83892e-05	0.0304848
ENSGALG00000001749	-1.80358	5.93665	6.92333e-06	0.00914247	ACSBG2
ENSGALG00000036659	-1.77315	2.52602	0.000654153	0.0842337	NDUFAF8
ENSGALG00000025921	1.67956	4.23915	1.74628e-06	0.00498677
ENSGALG00000051251	-1.66823	2.67712	0.000151689	0.0384807
ENSGALG00000002277	1.58785	6.70785	8.02192e-05	0.0292185	KLHL24
ENSGALG00000032645	-1.56687	2.27711	0.000449339	0.0694871	H2A-VIII
ENSGALG00000017394	-1.55302	8.14697	0.000592704	0.0797609	INSIG1
ENSGALG00000008113	1.51509	0.717804	0.000104236	0.0304848	PLCL1
ENSGALG00000007786	-1.48186	0.577055	0.000683795	0.0842337	DOK5
ENSGALG00000033245	-1.47662	0.843457	6.3249e-06	0.00914247	SMPD2
ENSGALG00000009400	1.46207	2.04863	1.13559e-05	0.0126754	SLC8A3
ENSGALG00000052649	-1.44518	2.11252	0.000847975	0.0965827	HIST1H2B5
ENSGALG00000053680	-1.44038	1.89838	0.000144892	0.0378726	HIST1H46L2
ENSGALG00000051816	1.42129	1.36083	0.00026861	0.0535397
ENSGALG00000045362	-1.41863	8.05862	0.00017339	0.0411782
ENSGALG00000000241	-1.41473	2.69885	5.19593e-05	0.0231988	STARD4
ENSGALG00000048516	-1.4127	-0.0342857	0.000469669	0.0696858
ENSGALG00000007899	1.39072	3.5661	0.000101626	0.0304848	CHRND
ENSGALG00000020703	-1.37612	1.40868	0.000354702	0.0609106	GRB14
ENSGALG00000049949	-1.37279	2.25044	6.83077e-06	0.00914247
ENSGALG00000005000	-1.35893	1.28838	5.70762e-06	0.00914247	COMTD1
ENSGALG00000008349	-1.34438	4.43413	1.78705e-06	0.00498677	LMCD1
ENSGALG00000014554	1.32966	2.2604	0.000178341	0.0414716
ENSGALG00000033441	-1.3078	4.20611	9.06294e-05	0.0304848	COX14
ENSGALG00000031372	1.30057	3.23016	9.55401e-05	0.0304848	GOLGA7B
ENSGALG00000012692	-1.2857	5.83813	7.37163e-06	0.00914247	SIRT5
ENSGALG00000037852	-1.28348	1.93649	0.000114875	0.0320558	HSD17B7
ENSGALG00000006194	1.28301	0.580645	0.000261555	0.0530813	SLC52A3
ENSGALG00000053585	-1.22729	7.62393	1.74012e-05	0.0145597
ENSGALG00000007124	-1.18155	3.41817	0.000328876	0.0592083	POP5
ENSGALG00000006378	-1.17926	3.65802	9.28297e-05	0.0304848	LIPA
ENSGALG00000034917	-1.17774	3.37766	0.000217949	0.0477009	GCDH
ENSGALG00000028145	-1.14337	3.56912	0.000469632	0.0696858	BORCS6
ENSGALG00000012610	1.12401	6.18273	0.000474478	0.0696858	CTSV
ENSGALG00000031035	1.11803	7.09868	8.04952e-05	0.0292185	PCMTD1
ENSGALG00000037256	-1.10763	4.02111	1.81299e-05	0.0145597	GTPBP3
ENSGALG00000037156	-1.07857	2.41971	0.000342168	0.0596762
ENSGALG00000010175	-1.06988	5.70995	7.10155e-08	0.000792675	HSP90AB1
ENSGALG00000046992	-1.05567	5.75575	0.000728646	0.0865228	MCRIP2
ENSGALG00000002495	-1.05522	8.26521	8.1148e-05	0.0292185	CHCHD2P9
ENSGALG00000000812	-1.04907	8.7839	0.000695142	0.0842337	OAZ1
ENSGALG00000014765	1.04238	4.41447	0.000297357	0.0557657	TRIM23
ENSGALG00000003063	-1.04092	2.90171	0.000168348	0.04085	HYKK

## Sheet: CvC_2WK
Supplementary Table S2. Differentially Expressed Genes Lists for Pectoralis Major Muscle
FDR > 0.1 and logFC > |1|, using GLM method
2 Weeks Control - 3 Hours Control: 1 Up, 2 Down
Ensembl ID	logFC	logCPM	P-Value	FDR	Gene ID
ENSGALG00000037889	-2.71258	-0.120848	3.10736e-06	0.0346843	PTPRT
ENSGALG00000001749	1.7528	5.93665	1.19918e-05	0.0556508	ACSBG2
ENSGALG00000049564	-1.0493	5.1634	1.49572e-05	0.0556508

## Sheet: CvC_4WK
Supplementary Table S2. Differentially Expressed Genes Lists for Pectoralis Major Muscle
FDR > 0.1 and logFC > |1|, using GLM method
4 Weeks Control - 3 Hours Control: 30 Up, 35 Down
Ensembl ID	logFC	logCPM	P-Value	FDR	Gene ID
ENSGALG00000008332	-8.27805	-0.686089	1.06115e-05	0.0153617	F2
ENSGALG00000035219	-7.1902	4.35336	1.17081e-07	0.00130686	ALB
ENSGALG00000008601	-7.12126	0.914056	6.59841e-07	0.00245505	AHSG
ENSGALG00000001863	-6.94047	3.90247	2.52674e-06	0.00705087	VTG2
ENSGALG00000009268	-6.84771	0.589027	2.31706e-05	0.018022	FGG
ENSGALG00000011287	-6.65637	0.460635	0.000178234	0.0414468	SULT
ENSGALG00000015134	-6.62944	4.46372	3.64064e-06	0.00812737	APOV1
ENSGALG00000011612	-6.49545	0.543256	0.000135935	0.0414468	GC
ENSGALG00000016491	-6.4782	2.1191	6.42723e-06	0.0119568	APOB
ENSGALG00000004293	-6.41555	-0.88231	0.00104579	0.0926435
ENSGALG00000039354	-6.3365	2.88299	2.0305e-05	0.018022	VTG1
ENSGALG00000033376	-6.18018	-0.054259	0.000141617	0.0414468	APOH
ENSGALG00000009266	-6.17318	0.639044	1.23863e-05	0.0153617	FGA
ENSGALG00000053245	-5.89461	0.750365	0.000143891	0.0414468
ENSGALG00000046217	-5.59413	1.173	0.0002358	0.0461754	PIT54
ENSGALG00000019845	-5.46126	1.01329	0.000787583	0.0764435	AvBD9
ENSGALG00000035803	-5.40485	0.00629613	0.000187332	0.04182	THRSP
ENSGALG00000004141	-4.51348	0.790236	0.00038143	0.0607649	LBFABP
ENSGALG00000015544	-4.39066	0.631705	0.000100589	0.0414468	ALDOB
ENSGALG00000010293	-3.69825	0.254447	0.000823214	0.0776768	RBP
ENSGALG00000003589	-2.85144	0.556776	0.000517688	0.0642937	VTN
ENSGALG00000046159	-2.66555	-0.200183	0.000865075	0.0791473	KNG1
ENSGALG00000029006	-2.46294	-0.513775	2.31339e-05	0.018022	SYPL1
ENSGALG00000039032	2.21429	-0.0577758	2.58333e-05	0.018022	FJX1
ENSGALG00000038265	2.11825	0.503893	0.00038619	0.0607649	CREB5
ENSGALG00000036659	1.81726	2.52602	0.00048876	0.0634365	NDUFAF8
ENSGALG00000006346	1.81541	2.31326	0.000133036	0.0414468	CXCL14
ENSGALG00000001445	1.77397	3.07393	3.62888e-07	0.00202528	FABP6
ENSGALG00000049001	1.76487	1.56691	0.000467269	0.0634365	ANKRD39
ENSGALG00000006922	-1.76366	0.226743	0.000447893	0.0634365
ENSGALG00000054974	1.59873	5.20731	0.000486605	0.0634365
ENSGALG00000008445	-1.50556	0.440079	0.000111151	0.0414468	SLC24A3
ENSGALG00000048022	1.48621	1.06797	1.9137e-05	0.018022
ENSGALG00000002125	-1.45414	2.03774	0.00107564	0.0927589	TMOD1
ENSGALG00000001749	1.42855	5.93665	0.000317987	0.0581864	ACSBG2
ENSGALG00000031853	1.42036	3.76286	0.000486051	0.0634365	PIGBOS1
ENSGALG00000038714	1.39954	5.98141	0.000165845	0.0414468	NDUFB7
ENSGALG00000040194	1.34042	0.068771	0.000382069	0.0607649
ENSGALG00000022875	1.33684	1.05144	4.95505e-05	0.0263373
ENSGALG00000046992	1.30915	5.75575	3.12976e-05	0.0205496	MCRIP2
ENSGALG00000050608	1.30511	3.39561	0.000264861	0.0509721
ENSGALG00000007899	-1.29947	3.5661	0.00027667	0.0520119	CHRND
ENSGALG00000049949	1.28305	2.25044	2.48344e-05	0.018022
ENSGALG00000047787	-1.28143	0.521493	0.000362071	0.0607649
ENSGALG00000007710	1.27765	2.98787	0.0002013	0.0423267
ENSGALG00000046828	1.26406	5.5648	0.000597875	0.0679939
ENSGALG00000020726	1.26272	0.748277	0.000933291	0.0840113
ENSGALG00000007906	-1.25442	2.84352	8.45601e-05	0.0377544	CHRNG
ENSGALG00000033894	1.21942	3.94598	0.000626289	0.0679939	MEA1
ENSGALG00000048448	1.19519	1.71807	0.00036545	0.0607649
ENSGALG00000015960	1.15279	7.34939	9.41709e-05	0.0404283	RPIA
ENSGALG00000033441	1.1523	4.20611	0.000535684	0.0642937	COX14
ENSGALG00000028145	1.11369	3.56912	0.000660141	0.0688644	BORCS6
ENSGALG00000009400	-1.08226	2.04863	0.00117103	0.0958839	SLC8A3
ENSGALG00000008593	-1.06504	7.03716	0.000488201	0.0634365	ATP1B4
ENSGALG00000011406	-1.05122	1.78958	0.00120558	0.0968106	NTN4
ENSGALG00000035504	-1.05054	1.52499	0.000439617	0.0634365	ETV1
ENSGALG00000005145	-1.04961	1.0498	0.00110475	0.0941315	SS18L1
ENSGALG00000005976	1.04839	3.15499	7.95641e-05	0.037004	TCEA2
ENSGALG00000007170	1.03693	5.7134	0.00111835	0.0944828	SNRPA1
ENSGALG00000052672	1.03391	3.82304	0.000355329	0.0607649
ENSGALG00000038593	1.03043	2.69931	0.000386517	0.0607649
ENSGALG00000002495	1.01583	8.26521	0.0001466	0.0414468	CHCHD2P9
ENSGALG00000055127	-1.0014	1.33028	0.00113883	0.0948629
ENSGALG00000037256	1.00103	4.02111	0.00010435	0.0414468	GTPBP3

## Sheet: HvH_2WK
Supplementary Table S2. Differentially Expressed Genes Lists for Pectoralis Major Muscle
FDR > 0.1 and logFC > |1|, using GLM method
2 Weeks Heat - 3 Hours Heat: 25 Up, 24 Down
Ensembl ID	logFC	logCPM	P-Value	FDR	Gene ID
ENSGALG00000007668	-3.38711	1.41324	0.000750471	0.0930751	BMP7
ENSGALG00000009700	-2.89527	2.73035	0.00020907	0.0598368	PDK4
ENSGALG00000029968	-2.87949	3.4628	2.57096e-07	0.00143486	GADD45B
ENSGALG00000006522	-2.517	2.2541	4.47144e-05	0.0290367	HCK
ENSGALG00000005739	2.2705	1.52949	0.000491319	0.0775142	SCD
ENSGALG00000035960	2.12552	-0.0456006	0.000388028	0.0759854
ENSGALG00000017334	2.07686	0.808263	9.6857e-05	0.043059
ENSGALG00000015218	1.93785	0.0411798	0.000475146	0.0775142	SLC19A2
ENSGALG00000035685	-1.69553	0.0725873	0.000477899	0.0775142
ENSGALG00000032143	1.68696	3.13282	0.000340212	0.0736136	CRISPLD2
ENSGALG00000023819	-1.67867	8.776	0.000368051	0.0746943
ENSGALG00000051251	-1.67082	2.67712	0.000136679	0.050402
ENSGALG00000016563	-1.6707	0.0138384	0.000356131	0.0736136	ASB9
ENSGALG00000041459	-1.59331	4.26796	3.08766e-06	0.00689288	DDIT4
ENSGALG00000052649	-1.59165	2.11252	0.00022936	0.0609551	HIST1H2B5
ENSGALG00000004286	1.56872	0.282529	9.69859e-05	0.043059	COL13A1
ENSGALG00000006647	1.5311	5.10003	0.000571295	0.0816068	DUSP8
ENSGALG00000049408	-1.50726	1.68904	0.000100299	0.043059	HIST1H2B8
ENSGALG00000006009	1.50255	1.67187	3.90446e-06	0.00726361
ENSGALG00000036850	-1.49022	5.41988	0.000173758	0.0524187	DNAJA4
ENSGALG00000036956	-1.43553	10.2936	4.25617e-07	0.00158358
ENSGALG00000006942	-1.41388	6.20626	2.38194e-06	0.0066468	PIK3IP1
ENSGALG00000053680	-1.36987	1.89838	0.000300791	0.0714346	HIST1H46L2
ENSGALG00000031255	-1.35253	4.80102	2.2248e-05	0.0206844	FGF1
ENSGALG00000009982	1.35247	2.64016	0.000633826	0.0838248	ZNF827
ENSGALG00000037545	1.28756	3.1265	0.000840936	0.0988055	GRIP2
ENSGALG00000049185	1.26112	1.8206	0.000316829	0.0736136
ENSGALG00000038520	1.23617	3.15253	1.14338e-05	0.015299	STRIP2
ENSGALG00000014554	1.2349	2.2604	0.000493044	0.0775142
ENSGALG00000037156	-1.22206	2.41971	6.54937e-05	0.0332291
ENSGALG00000035717	1.2123	6.92437	0.000706457	0.0896076	HSPG2
ENSGALG00000006025	1.20715	6.88624	0.000334334	0.0736136	XIRP1
ENSGALG00000004140	1.19621	4.84961	0.00013998	0.050402	SH3BP4
ENSGALG00000015267	-1.18139	3.20811	0.000152814	0.0514514	CMSS1
ENSGALG00000001445	-1.17362	3.07393	0.000638336	0.0838248	FABP6
ENSGALG00000035625	1.16271	2.94987	2.40904e-05	0.0206844	CEP192
ENSGALG00000055053	1.12752	2.24974	0.000156153	0.0514514	PRSS35
ENSGALG00000004509	-1.11508	11.7329	0.000224867	0.0609551
ENSGALG00000005046	1.08993	1.28391	0.000127484	0.050402	SHMT1
ENSGALG00000015713	-1.07534	6.03494	9.52142e-06	0.0151826	FAM53A
ENSGALG00000008385	1.07091	2.78941	0.000226497	0.0609551	PPIP5K1
ENSGALG00000007178	1.06462	3.60968	0.000794926	0.0975051	FADS2
ENSGALG00000007929	-1.05968	2.91827	0.000510534	0.0775142	DIXDC1
ENSGALG00000001644	1.04579	2.8764	2.18927e-05	0.0206844	SIN3A
ENSGALG00000007116	1.03884	1.00933	0.000158838	0.0514514	CABP1
ENSGALG00000005522	-1.03645	8.20619	4.8026e-08	0.000536066	DYNLL2
ENSGALG00000014442	-1.03084	16.5583	4.17247e-05	0.0290367	GAPDH
ENSGALG00000030027	1.02707	5.07584	0.000748353	0.0930751	MCAM
ENSGALG00000032526	1.01046	3.17329	4.6825e-05	0.0290367	B3GNT5

## Sheet: HvH_4WK
Supplementary Table S2. Differentially Expressed Genes Lists for Pectoralis Major Muscle
FDR > 0.1 and logFC > |1|, using GLM method
4 Weeks Heat - 3 Hours Heat: 6 Up, 8 Down
Ensembl ID	logFC	logCPM	P-Value	FDR	Gene ID
ENSGALG00000001863	-5.55134	3.90247	8.1488e-05	0.0653584	VTG2
ENSGALG00000035219	-5.08998	4.35336	4.01786e-05	0.0407704	ALB
ENSGALG00000023819	-2.05642	8.776	1.62934e-05	0.025981
ENSGALG00000051250	1.88281	-0.489002	3.31076e-05	0.0369547
ENSGALG00000051251	-1.84241	2.67712	3.04604e-05	0.0369547
ENSGALG00000052045	1.75124	-0.49128	8.19761e-05	0.0653584
ENSGALG00000002802	1.71643	1.97798	6.60376e-05	0.0614259	PACSIN1
ENSGALG00000041459	-1.63948	4.26796	1.64446e-06	0.00367109	DDIT4
ENSGALG00000014554	1.60807	2.2604	6.14318e-06	0.0114284
ENSGALG00000006009	1.57924	1.67187	1.18648e-06	0.00367109
ENSGALG00000036850	-1.5573	5.41988	8.98609e-05	0.0668685	DNAJA4
ENSGALG00000014973	1.40662	0.413445	0.000141383	0.0928303	GPR156
ENSGALG00000036956	-1.38281	10.2936	1.07089e-06	0.00367109
ENSGALG00000002038	-1.08694	3.98661	4.78513e-07	0.00367109	DENND2C
