# Supplementary material for: Transcriptome Response of Liver and Muscle in Heat-Stressed Laying Hens
Source: Genes (Basel). 2021 Feb 10;12(2):255. doi: 10.3390/genes12020255 (PMC7916550; doi:10.3390/genes12020255)
Supplement: Supplementary file 1 [file genes-12-00255-s001.zip › Supplemental Figures and Tables v6 - 20210128/Table S4 - Liver DEG Lists.xlsx]

## Sheet: Summary
Supplementary Table S3. Differentially Expressed Genes Lists for Liver
Summary
Contrast	Up	Down	Contrast Description
HvC_3HR	156	206	3 Hours Heat - 3 Hours Control
HvC_2WK	5	13	2 Weeks Heat - 2 Weeks Control
HvC_4WK	18	14	4 Weeks Heat - 4 Weeks Control
CvC_2WK	1	1	2 Weeks Control - 3 Hours Control
CvC_4WK	126	114	4 Weeks Control - 3 Hours Control
HvH_2WK	3	4	2 Weeks Heat - 3 Hours Heat
HvH_4WK	9	3	4 Weeks Heat - 3 Hours Heat

## Sheet: HvC_3HR
Supplementary Table S3. Differentially Expressed Genes Lists for Liver
FDR > 0.1 and logFC > |1|, using GLM method
3 Hours Heat - 3 Hours Control: 156 Up, 206 Down
Ensembl ID	logFC	logCPM	P-Value	FDR	Gene ID
ENSGALG00000044241	-6.16709	-0.355747	0.00615302	0.0776437
ENSGALG00000021039	-4.10366	7.28601	3.2324e-05	0.00804732	HKDC1
ENSGALG00000039489	-3.66081	-0.529059	0.000626215	0.0279273	5_8S_rRNA
ENSGALG00000020386	-3.35702	0.321839	0.000525327	0.0264065	BDKRB1
ENSGALG00000017790	-3.19944	2.14467	0.00915448	0.0957528	5S_rRNA
ENSGALG00000053835	-3.15337	3.21582	0.000252392	0.0194586
ENSGALG00000034751	3.10575	-0.51182	0.0046447	0.0676055	TRPA1
ENSGALG00000051832	-3.03609	4.1354	9.57674e-05	0.0137123
ENSGALG00000007408	2.88118	0.136068	0.000506399	0.0259719	MPP7
ENSGALG00000046585	-2.86431	1.12988	0.00135934	0.0383823
ENSGALG00000026005	-2.8442	7.10543	0.000366556	0.0234243	DIO2
ENSGALG00000014965	-2.80237	4.46491	0.00134114	0.0380253
ENSGALG00000048309	-2.73943	0.855565	0.00587302	0.0757093
ENSGALG00000031306	-2.6918	0.831576	0.000962335	0.0324931	BHLHA15
ENSGALG00000011376	-2.69045	6.02759	3.44052e-07	0.000822283	ANKRD9
ENSGALG00000048104	2.63838	-0.114668	2.95174e-05	0.00783852
ENSGALG00000008538	-2.63072	0.1167	0.000569715	0.0273941	GINS1
ENSGALG00000036418	-2.61254	2.00989	2.52163e-07	0.000760552	ANXA13
ENSGALG00000029768	-2.58922	1.12981	0.00039464	0.0239448	PTGDR
ENSGALG00000043861	-2.54539	0.027655	0.000641311	0.0279273
ENSGALG00000000402	-2.51359	2.53525	0.000575625	0.0273941	LOXL2
ENSGALG00000048109	-2.4865	1.55625	0.0022537	0.0488687
ENSGALG00000047644	2.47476	0.259817	0.0024458	0.0511862
ENSGALG00000007269	-2.47363	-0.556609	0.00163064	0.0425119	GABRA3
ENSGALG00000004127	-2.45318	0.499242	0.000752616	0.0300235
ENSGALG00000017804	-2.41564	-0.799503	0.0021442	0.0476528	Y_RNA
ENSGALG00000004373	2.37105	2.8085	0.0089381	0.0949425	KCNJ16
ENSGALG00000030964	-2.36825	-0.607313	0.000193252	0.0185126	LRRC20
ENSGALG00000025687	-2.33235	-0.598387	0.0025872	0.0524896
ENSGALG00000030542	2.3111	3.17694	0.000226046	0.0192243	SEMA6D
ENSGALG00000054926	-2.30194	7.59949	2.50289e-06	0.00293805
ENSGALG00000023933	-2.24818	7.89379	0.000365267	0.0234243	G0S2
ENSGALG00000016676	-2.1382	2.77116	0.000821487	0.0308933	MCM3
ENSGALG00000025692	-2.11873	-0.231851	0.000678521	0.0288553
ENSGALG00000050395	2.11788	-0.629904	0.00368037	0.0607464
ENSGALG00000051240	2.06838	0.253656	0.00612262	0.0775247
ENSGALG00000040769	2.05824	0.313938	0.00172719	0.0429957
ENSGALG00000000901	2.05505	2.80088	1.16302e-08	0.000138981
ENSGALG00000042851	2.01315	0.739477	0.000114648	0.0155687	PPARGC1A
ENSGALG00000016442	-2.00828	2.08387	5.52418e-06	0.00307853	RRM2
ENSGALG00000046929	-1.99833	0.251167	0.0017233	0.0429957
ENSGALG00000054726	-1.99775	0.711521	0.000644835	0.0279273
ENSGALG00000021238	1.98619	0.224255	3.44207e-06	0.00293805
ENSGALG00000047827	1.95362	5.00669	0.000390851	0.0239448	TMEM86A
ENSGALG00000035803	-1.94286	10.4862	6.221e-06	0.00307853	THRSP
ENSGALG00000050857	1.9313	1.43473	0.000501551	0.0258342	PTPN20
ENSGALG00000009315	1.92296	4.09252	0.000938436	0.0324161	PAPLN
ENSGALG00000012546	-1.90018	2.474	0.000309719	0.0216441	MCM5
ENSGALG00000049873	-1.87114	1.67733	0.000936363	0.0324161
ENSGALG00000014537	1.85724	1.84564	0.00352742	0.0597911	BMF
ENSGALG00000002511	1.85687	0.720779	0.00126504	0.0370519
ENSGALG00000011200	1.8501	-0.28428	0.00506479	0.0704589	THBS2
ENSGALG00000039536	1.83508	8.39399	4.37934e-06	0.00307853	C2H8ORF22
ENSGALG00000014753	-1.8268	-0.520087	0.00150797	0.0412362	CENPK
ENSGALG00000006106	-1.81505	-0.582192	0.00222644	0.0487289	TNFRSF6B
ENSGALG00000005215	1.80552	2.18979	0.000814501	0.0308933	CACNA1H
ENSGALG00000007077	1.8037	5.39666	0.000208693	0.0185126	CPT1A
ENSGALG00000012396	-1.79335	-0.378783	0.00284291	0.0549423	PTGER2
ENSGALG00000011616	1.78249	-0.471616	0.00500501	0.0703274	NPFFR2
ENSGALG00000051119	-1.77255	-0.390916	0.000164345	0.0183544	PCP4L1
ENSGALG00000040070	-1.767	2.42473	0.00708204	0.0843773	PDIA2
ENSGALG00000034294	-1.74233	2.359	0.000230048	0.0192243	ATP6V0D2
ENSGALG00000006997	-1.71717	2.84419	0.000734121	0.0300235	BRINP1
ENSGALG00000042168	-1.70788	3.91434	0.00858503	0.0930954
ENSGALG00000043598	-1.69973	12.0433	0.000208282	0.0185126
ENSGALG00000005961	-1.69334	0.546968	0.000526486	0.0264065	DGUOK
ENSGALG00000049318	-1.69041	6.31462	0.000361121	0.0234243
ENSGALG00000002742	-1.68746	2.02731	0.00151769	0.0413118	TMEM132B
ENSGALG00000029132	1.68582	-0.189333	0.00320208	0.056801	gga-mir-6626
ENSGALG00000003553	1.66986	1.97778	0.00387457	0.061617	ABCA12
ENSGALG00000040729	1.65874	0.0862191	0.000326065	0.0221391
ENSGALG00000027534	-1.65606	6.72392	1.91468e-06	0.00286006	GM2A
ENSGALG00000050983	1.65301	1.55599	0.000850532	0.0313699
ENSGALG00000036920	1.65293	4.08638	0.00355253	0.0600463	SLC22A5
ENSGALG00000044730	1.63704	-0.315466	0.00657641	0.0806906
ENSGALG00000049421	1.63491	0.918113	0.00599277	0.0766556
ENSGALG00000011349	-1.59199	0.0515632	0.00271641	0.0537432
ENSGALG00000002028	1.58405	1.23209	0.00140662	0.0394078	GPRC5B
ENSGALG00000030466	-1.58325	5.54087	4.45705e-08	0.000266309	CS
ENSGALG00000050491	1.58263	1.04675	0.00867889	0.093698	SLC35E4
ENSGALG00000046905	1.58047	0.286644	0.00133744	0.0380253
ENSGALG00000040833	-1.57991	2.44985	0.00561057	0.0737026
ENSGALG00000036956	-1.57884	11.1575	0.000244215	0.0193269
ENSGALG00000048539	-1.57498	2.57835	0.000415957	0.0241295	BHLHE41
ENSGALG00000048315	-1.57421	0.853642	6.63661e-06	0.00307853
ENSGALG00000000003	-1.56586	0.381208	0.000488524	0.0255851	PANX2
ENSGALG00000036901	1.55252	1.41497	0.00176974	0.0429957	TSPAN18
ENSGALG00000053112	1.55144	0.675666	0.000197143	0.0185126
ENSGALG00000049264	-1.55108	-0.385066	0.00944398	0.0974574
ENSGALG00000015849	-1.54956	7.89319	0.00329953	0.0578303	ME1
ENSGALG00000028749	-1.54792	9.19778	0.000271412	0.0203515
ENSGALG00000041120	-1.53982	1.7875	0.00164901	0.0425119	METTL24
ENSGALG00000047425	-1.53776	1.52236	8.86362e-05	0.0137123
ENSGALG00000032329	-1.51445	1.98753	0.00440398	0.0650011	NPM3
ENSGALG00000054793	-1.5129	0.481935	0.00235338	0.0497374	NCAPH2
ENSGALG00000028145	1.51271	2.81611	0.00728812	0.0856371	BORCS6
ENSGALG00000003510	-1.5094	2.00695	1.15738e-06	0.00214831	UCK2
ENSGALG00000042621	1.50767	1.70333	0.000366234	0.0234243	HNF4G
ENSGALG00000012218	-1.50338	0.966263	0.000519194	0.026326	CBY1
ENSGALG00000013784	-1.49998	1.73467	6.587e-05	0.0122992	CDT1
ENSGALG00000050645	1.49396	0.559904	0.000394822	0.0239448
ENSGALG00000053926	1.48821	2.72402	0.000622832	0.0279273
ENSGALG00000001824	-1.48452	6.93762	8.53814e-05	0.0137123
ENSGALG00000052406	-1.48057	-0.181577	0.0036989	0.0608003
ENSGALG00000016430	-1.48014	7.78363	2.54578e-07	0.000760552	PDHA2
ENSGALG00000003805	1.47459	2.97259	0.000991066	0.0330817
ENSGALG00000008949	-1.47211	1.7131	0.00194299	0.0452607	ADRB1
ENSGALG00000051464	1.46926	4.6375	0.000351201	0.0233158
ENSGALG00000007234	1.4686	5.40831	0.00120806	0.0365305	CLCN5
ENSGALG00000003250	-1.46026	2.74712	0.000562751	0.0273941	ITPA
ENSGALG00000052610	-1.45839	3.80309	0.000924512	0.0324161
ENSGALG00000001325	-1.45269	2.90667	0.00223465	0.0487301	CYP1A1
ENSGALG00000004505	-1.44673	1.32107	0.00249131	0.051506	CCDC137
ENSGALG00000002142	1.4427	3.29111	0.0057981	0.0752306	DGKQ
ENSGALG00000026687	-1.44018	-0.178183	0.00212867	0.047547	PLCD4
ENSGALG00000053585	-1.43957	-0.378855	0.00663617	0.0807951
ENSGALG00000025386	-1.43752	1.70425	0.000897314	0.0319968	gga-mir-1723
ENSGALG00000014365	1.43611	2.64128	0.00327058	0.0574756	RBPJ
ENSGALG00000002350	1.43259	-0.0142174	0.00131601	0.0378272
ENSGALG00000016608	1.42425	0.538957	0.000201353	0.0185126	ADCY3
ENSGALG00000035975	-1.42339	1.94234	0.00167415	0.0426569
ENSGALG00000017128	-1.41789	-0.308709	0.00117451	0.0362673	SKA3
ENSGALG00000043641	-1.41402	4.85564	0.000246402	0.0193717	JUND
ENSGALG00000028774	-1.41388	4.87509	0.0010186	0.0333485	S100A10
ENSGALG00000014876	1.41372	0.0663858	0.000203903	0.0185126	TBC1D32
ENSGALG00000047952	1.41298	2.5197	7.53112e-06	0.00333322
ENSGALG00000014847	1.41298	1.82285	7.21067e-05	0.0130557	MYOM1
ENSGALG00000047152	-1.4127	6.3447	0.00170359	0.0428004	HBBA
ENSGALG00000040855	-1.40286	-0.453943	0.00458723	0.0670139	PTPRR
ENSGALG00000027716	-1.40168	3.97823	2.28007e-05	0.00675121
ENSGALG00000006637	-1.40129	4.18256	8.99472e-05	0.0137123
ENSGALG00000006037	-1.3957	3.31506	0.00505898	0.0704589	MCM2
ENSGALG00000011805	1.38694	6.01333	0.000298504	0.0212329
ENSGALG00000016128	1.38577	1.6659	0.00264157	0.0530534	B3GALT5
ENSGALG00000053451	1.38401	0.930215	0.0079451	0.0894854
ENSGALG00000023435	-1.38374	7.55645	0.00112376	0.0354324	GATM
ENSGALG00000007785	-1.38285	1.3238	0.00165423	0.0425119	PROK2
ENSGALG00000009567	1.38179	-0.0561476	0.00776777	0.0884046	TLL1
ENSGALG00000032087	1.38098	4.97637	0.00102994	0.0335361	MC5R
ENSGALG00000006982	1.37802	4.32572	0.000463444	0.0253213	EEF2K
ENSGALG00000014064	1.37063	0.283344	0.00437476	0.0648615
ENSGALG00000018819	1.37016	3.2896	0.00123133	0.0367858
ENSGALG00000043234	-1.36876	6.33473	0.0018999	0.0446902	HBA1
ENSGALG00000037629	1.3648	6.87464	3.25861e-06	0.00293805	TRANK1
ENSGALG00000002170	1.36132	3.86464	0.00442103	0.0650633
ENSGALG00000052212	1.35956	0.0606542	0.00371726	0.0609962
ENSGALG00000041981	-1.35684	0.676202	0.00137685	0.0387137	PRR7
ENSGALG00000014973	-1.35633	0.297323	0.00981441	0.0987652	GPR156
ENSGALG00000016895	1.35508	1.25128	0.000685296	0.0289374	DZIP1
ENSGALG00000002492	1.35304	4.49352	0.00101047	0.0333243	H6PD
ENSGALG00000038834	1.34735	0.292841	0.000392184	0.0239448	MAGI2
ENSGALG00000004365	-1.34234	2.40908	0.000544224	0.0268739
ENSGALG00000042293	1.34101	1.48992	0.00168659	0.0427274
ENSGALG00000032955	-1.33969	0.397271	9.42193e-05	0.0137123	TUFT1
ENSGALG00000008842	1.33815	4.03953	0.00246045	0.051313	PIKFYVE
ENSGALG00000052259	-1.33708	0.170221	0.00164886	0.0425119
ENSGALG00000002878	1.333	2.94869	0.000186531	0.0185126	CREBRF
ENSGALG00000017099	-1.33294	1.14158	0.00311374	0.0560873	RASL11A
ENSGALG00000014857	1.33096	6.16756	1.40793e-05	0.00447034
ENSGALG00000016289	1.32283	3.50814	0.000132006	0.0166049	DST
ENSGALG00000054106	-1.32166	3.61917	0.0020481	0.0463538
ENSGALG00000028005	-1.31484	5.61231	0.000480325	0.0255851	GADD45G
ENSGALG00000010122	1.31474	1.80536	0.00119903	0.0364821	SH2D4A
ENSGALG00000016610	-1.31392	2.08434	0.000267617	0.0203515	PTRHD1
ENSGALG00000026137	-1.31349	2.91504	0.000595403	0.0276851	CDKN2B
ENSGALG00000003818	1.31316	2.84973	0.00875827	0.0940606	CYFIP2
ENSGALG00000037611	1.31009	-0.283873	0.00295945	0.0553282
ENSGALG00000050576	1.30941	0.0617261	0.00943296	0.0974277
ENSGALG00000049136	-1.30506	5.40507	0.000131115	0.0166049
ENSGALG00000014883	-1.30425	1.38706	0.00659794	0.0807841	MCM9
ENSGALG00000009445	1.29673	2.40453	0.00018084	0.0185126	INPP5F
ENSGALG00000000558	-1.29438	-0.216429	0.00286887	0.0550074	SLC1A6
ENSGALG00000053862	1.29207	0.660299	0.00164209	0.0425119
ENSGALG00000040546	1.29154	3.0975	0.00446948	0.0656953
ENSGALG00000036749	-1.29099	3.80707	0.00020998	0.0185126	MRPS28
ENSGALG00000011442	1.28847	1.97985	0.00303079	0.0554655	TGFBR2
ENSGALG00000004442	-1.28137	6.74863	0.000197467	0.0185126	PPA1
ENSGALG00000017553	-1.28081	4.02625	4.99201e-06	0.00307853	SNX11
ENSGALG00000048705	-1.27925	4.85438	0.00128264	0.0373843	PFDN6
ENSGALG00000052223	1.27727	4.64177	0.000210452	0.0185126	YPEL1
ENSGALG00000054150	-1.27613	0.666587	0.00342501	0.0587691	GPR27
ENSGALG00000051148	-1.2761	2.56198	0.000717668	0.0297782
ENSGALG00000006912	1.2746	3.16107	0.000799364	0.0307151	CPEB3
ENSGALG00000008603	1.26821	4.27403	0.00408268	0.0629523	ITPKA
ENSGALG00000047875	-1.26808	5.01818	0.00259907	0.0525532
ENSGALG00000041091	-1.26652	12.779	0.00374099	0.0609962	ATP6
ENSGALG00000041471	-1.26407	7.62367	0.000294731	0.0212171	TUBB
ENSGALG00000020742	-1.26328	2.68428	7.00845e-05	0.0128848	PPRC1
ENSGALG00000054023	-1.26098	3.27395	0.00383864	0.0613259
ENSGALG00000009424	1.26044	3.86327	0.000671974	0.0286789	FOXP2
ENSGALG00000016300	1.25631	4.95918	0.000728298	0.0299829	TINAG
ENSGALG00000048274	1.25591	2.26054	2.87083e-05	0.00779692
ENSGALG00000006633	-1.24921	2.83823	0.00373863	0.0609962	TMEM243
ENSGALG00000048802	1.24795	1.13904	0.00320367	0.056801
ENSGALG00000043359	-1.24284	3.83196	0.000211696	0.0185126	RRP9
ENSGALG00000001320	-1.24271	6.63846	0.00395473	0.062009	CYP1A2
ENSGALG00000017389	1.2413	1.73587	0.00372378	0.0609962	SIX4
ENSGALG00000054657	-1.2413	0.354688	0.00416299	0.0634537
ENSGALG00000012973	1.23944	3.95053	0.00639211	0.0796985	ESR1
ENSGALG00000054542	-1.23889	1.44602	0.00164276	0.0425119
ENSGALG00000002769	1.23528	4.75712	0.000819332	0.0308933	DNAJC12
ENSGALG00000029435	1.23246	5.24117	0.00664501	0.0807951	CYP7B1
ENSGALG00000008926	1.23113	0.598942	0.00136185	0.0383823	CADPS2
ENSGALG00000003575	-1.23111	3.16887	0.00107009	0.0345611
ENSGALG00000000650	-1.23049	4.30495	0.000958463	0.0324931	NIP7
ENSGALG00000015263	1.22905	4.5112	0.00232475	0.0494319
ENSGALG00000037780	-1.22887	0.964413	0.000289034	0.0209331	PMEPA1
ENSGALG00000042750	-1.22869	12.2607	0.00294062	0.0553282	ND1
ENSGALG00000003045	-1.22663	4.27018	0.000638894	0.0279273	E2F1
ENSGALG00000010884	-1.22325	4.18901	0.000199873	0.0185126	DDX24
ENSGALG00000010371	1.21965	4.45941	0.000250532	0.0194406	FAM13A
ENSGALG00000002210	-1.21908	8.65036	0.000208652	0.0185126	PPIB
ENSGALG00000004057	1.21366	7.1467	0.00323993	0.0570209	HMGCL
ENSGALG00000004845	-1.20866	3.09732	0.00905345	0.0953205	TIMM10
ENSGALG00000023552	1.20137	-0.271572	0.00633326	0.0791699	SPEF2
ENSGALG00000027700	-1.19527	3.44544	1.18398e-05	0.00423221	FLAD1
ENSGALG00000046765	-1.19409	-0.409161	0.00979099	0.0987652
ENSGALG00000005230	1.19316	5.20106	0.000491408	0.0255851	MED13
ENSGALG00000002899	-1.19274	6.37955	0.00337944	0.0583588	AACS
ENSGALG00000006901	1.1924	1.14937	0.00883709	0.0943729	AATK
ENSGALG00000012124	1.1915	1.41673	9.63877e-05	0.0137123	PELI2
ENSGALG00000043724	1.19072	3.28723	0.00660487	0.0807863	NFX1
ENSGALG00000007300	-1.18896	3.12284	0.00590411	0.0760014	PYCR1
ENSGALG00000036284	1.18731	0.455505	0.000451692	0.025156	RPGR
ENSGALG00000025751	-1.18346	-0.0805612	0.00388307	0.061617	NMRK2
ENSGALG00000013916	-1.18237	5.30063	0.0009307	0.0324161	HYPK
ENSGALG00000013033	1.1819	4.0089	0.00514691	0.0709291
ENSGALG00000003999	1.18036	5.5015	0.00109345	0.0349378	NAV2
ENSGALG00000011469	1.1779	2.48699	0.00545265	0.0730483	IGFBP2
ENSGALG00000007012	1.17483	3.63345	0.00432609	0.0646257	ARRDC4
ENSGALG00000007609	-1.17294	-0.558058	0.00814433	0.0906661	ARHGAP19
ENSGALG00000006670	-1.16872	7.25911	1.25842e-06	0.00214831	PPP1R3C
ENSGALG00000047031	-1.16813	1.79287	0.000464047	0.0253213
ENSGALG00000050400	-1.16777	6.53811	0.000168549	0.0185126
ENSGALG00000042460	1.16705	4.08447	1.23956e-05	0.00423221	FPGS
ENSGALG00000048723	-1.16293	-0.204931	0.00843698	0.0924389
ENSGALG00000001076	-1.16198	4.16217	0.000544041	0.0268739	LIMK1
ENSGALG00000036935	-1.16156	4.18176	0.0003319	0.0224079
ENSGALG00000001409	1.15991	2.13311	0.000965278	0.0324931	IL12B
ENSGALG00000008784	1.15738	4.36224	3.38587e-06	0.00293805
ENSGALG00000052583	1.15659	6.88617	0.00758783	0.0869084
ENSGALG00000011801	1.15603	3.79995	0.000298117	0.0212329	ESR2
ENSGALG00000031238	-1.15355	4.39125	0.00215801	0.0477561	SLIRP
ENSGALG00000050380	1.15335	3.17861	0.00219911	0.0484053	TMPPE
ENSGALG00000042679	1.15239	4.57374	0.00298223	0.0553282	RETREG1
ENSGALG00000005430	1.1492	2.74034	0.00597049	0.0766352	ALS2CL
ENSGALG00000014662	-1.14909	3.57296	0.00176747	0.0429957	RBP5
ENSGALG00000006494	-1.14868	2.16522	0.00140813	0.0394078	GRAMD1B
ENSGALG00000010956	1.1482	1.77658	2.71637e-06	0.00293805	TTC21B
ENSGALG00000052192	-1.14704	6.75802	5.11916e-06	0.00307853	TUBA1B
ENSGALG00000009320	1.14391	5.21632	0.00551554	0.0736836	PSEN1
ENSGALG00000052064	-1.14336	3.21318	0.00272261	0.0537432	MRPS24
ENSGALG00000047514	-1.14037	4.94783	2.31631e-05	0.00675121
ENSGALG00000010889	-1.13876	4.13943	0.00249127	0.051506	HOOK1
ENSGALG00000039755	-1.13861	3.02689	0.00248554	0.051506
ENSGALG00000017627	-1.13604	4.22489	0.000850015	0.0313699	C10orf2
ENSGALG00000023279	-1.13442	6.0789	5.53727e-06	0.00307853	EPN3
ENSGALG00000052971	-1.13263	2.428	0.00483489	0.069277
ENSGALG00000002116	1.13161	1.57737	0.00410766	0.0630888	TEN1
ENSGALG00000005649	-1.12367	2.17676	0.00170446	0.0428004
ENSGALG00000003569	1.12296	1.11365	0.000756678	0.0300255	TMEM130
ENSGALG00000036086	-1.12218	4.21223	0.000742794	0.0300235	TAGLN2
ENSGALG00000000215	1.12069	0.908003	0.00474357	0.0682138	DCP2
ENSGALG00000006379	1.117	2.18703	5.03943e-05	0.010207	SHH
ENSGALG00000002964	-1.11614	5.55168	0.000312632	0.0216636	DHX37
ENSGALG00000012197	-1.11504	5.22758	0.00582017	0.0752716	ACMSD
ENSGALG00000017462	1.11467	2.59928	0.00907008	0.0954114	FNIP1
ENSGALG00000046731	-1.11459	4.9875	0.00304088	0.0554786
ENSGALG00000040896	-1.11398	11.578	0.00957079	0.0978366	FASN
ENSGALG00000007193	-1.11263	3.91542	0.00741644	0.0863806
ENSGALG00000046593	1.1123	0.95771	0.0042554	0.0641262
ENSGALG00000019077	1.11142	6.41839	0.005809	0.0752716
ENSGALG00000001463	1.1109	3.59699	0.000487284	0.0255851	PDIK1L
ENSGALG00000028996	-1.11014	6.84387	0.000304831	0.0214279	SIGMAR1
ENSGALG00000021225	1.1101	3.14835	9.34222e-05	0.0137123	CDCA9
ENSGALG00000007659	-1.10921	8.42903	1.02059e-05	0.00406534	HYOU1
ENSGALG00000047233	-1.10824	3.70653	0.00234592	0.0497052
ENSGALG00000008951	1.10812	1.11684	0.00407343	0.0628908	MIGA1
ENSGALG00000009809	1.10594	1.82925	0.00885652	0.0944849
ENSGALG00000007800	1.10402	0.641253	0.00202627	0.0461119	ZDHHC15
ENSGALG00000008274	1.10211	2.48731	0.00193054	0.0450584	CRBN
ENSGALG00000021399	1.1013	6.89323	0.000794203	0.0306152
ENSGALG00000034344	-1.10083	2.65466	0.00178817	0.0432563	MTHFD2
ENSGALG00000048769	-1.10077	1.88559	0.00202495	0.0461119
ENSGALG00000008233	-1.09612	6.74177	0.00157129	0.0418194	BUB1
ENSGALG00000022850	-1.09544	5.33046	0.000220544	0.0190978	TMEM214
ENSGALG00000014836	1.09289	4.78089	0.00663067	0.0807951	LPIN2
ENSGALG00000001000	-1.09271	10.0036	0.000766533	0.0300255	HSPA5
ENSGALG00000051271	-1.09171	4.53246	0.00303645	0.0554786
ENSGALG00000007483	1.08951	1.94292	0.00293404	0.0553282	LRIG1
ENSGALG00000007267	-1.08849	5.67395	0.00855953	0.0929031	MVD
ENSGALG00000028302	-1.08201	6.56457	0.00220326	0.0484053	UQCRQ
ENSGALG00000043628	-1.07914	4.25411	0.000151308	0.0179023	UBE2M
ENSGALG00000008786	1.07806	3.41978	0.0065168	0.0802812	NBEAL1
ENSGALG00000050187	1.07668	0.473702	0.00418066	0.0634802
ENSGALG00000028119	-1.07198	5.39607	0.000339786	0.0228115	CDC42SE1
ENSGALG00000010502	1.07181	0.456157	0.0020293	0.0461119	SPATA6
ENSGALG00000005626	1.07167	2.68821	6.58112e-05	0.0122992	TPST2
ENSGALG00000049992	1.07062	2.4667	0.000111185	0.015272
ENSGALG00000038913	-1.07032	1.17511	0.00928743	0.0966766	LDLRAD3
ENSGALG00000019796	-1.06854	4.02427	4.86736e-05	0.0102044	DAP3
ENSGALG00000015822	-1.06836	5.92279	0.000272776	0.0203515
ENSGALG00000012348	-1.06756	3.15048	0.00938843	0.0972199	MCM6
ENSGALG00000017122	1.06606	5.00158	0.00420509	0.0637701	SGCG
ENSGALG00000010370	1.06564	1.39377	0.000400749	0.0239448	MED12L
ENSGALG00000008462	1.06417	1.01914	0.00100614	0.0333243	CDK3
ENSGALG00000026301	-1.06386	0.927629	0.000946508	0.0324161
ENSGALG00000036229	-1.06344	12.3835	0.00291169	0.0551422	ND4
ENSGALG00000049884	1.06226	0.563875	0.00332305	0.0578869
ENSGALG00000005423	-1.06141	6.4515	0.000273548	0.0203515	GRHPR
ENSGALG00000028230	1.06117	6.43446	0.000882903	0.0319968	SUN2
ENSGALG00000003467	-1.05968	4.201	0.000176756	0.0185126	BYSL
ENSGALG00000004860	-1.05926	7.8955	0.00279521	0.0546689	RASD1
ENSGALG00000039803	-1.05741	3.73484	0.000899658	0.0319968	LSM12
ENSGALG00000013971	-1.05592	6.58956	1.2221e-05	0.00423221	SGK1
ENSGALG00000004532	1.0543	1.19255	0.00759267	0.0869084	ZNF507
ENSGALG00000052733	1.05368	0.915693	0.00983815	0.0987652
ENSGALG00000011455	-1.0534	9.40918	0.00152499	0.0413118	CL2
ENSGALG00000049273	-1.05313	4.88399	0.00359074	0.0602659	MICOS13
ENSGALG00000034354	-1.05241	7.16127	0.0043387	0.0647284
ENSGALG00000034500	1.05181	6.53617	0.000385175	0.0239448	CIDEA
ENSGALG00000023083	1.05151	5.93578	0.00984347	0.0987652
ENSGALG00000004963	-1.0511	4.68827	0.000631315	0.0279273	TIMM8A
ENSGALG00000041334	-1.04876	3.83215	0.00270803	0.0537432	SNRPD1
ENSGALG00000008518	-1.04763	2.29594	0.00187784	0.0444361
ENSGALG00000004663	1.0433	6.13288	0.00964882	0.0983818	ARFGEF2
ENSGALG00000038089	1.0426	6.55565	0.00173442	0.0429957	EGFR
ENSGALG00000031797	-1.04192	4.16971	0.000208352	0.0185126	JAGN1
ENSGALG00000016449	1.03975	1.079	0.00413241	0.0631487	SLC66A3
ENSGALG00000010874	1.03882	0.841111	0.0100437	0.0999649	UNC79
ENSGALG00000003775	1.03875	2.19839	0.00767564	0.0876064	RICTOR
ENSGALG00000014267	1.03709	3.75626	0.00747385	0.0867112	RBM47
ENSGALG00000027188	-1.03545	6.66796	0.000228408	0.0192243	SREBF1
ENSGALG00000014573	-1.03273	3.96435	0.000277764	0.0204894	NAT10
ENSGALG00000007665	-1.03111	1.5064	0.00802954	0.0898618	POLE
ENSGALG00000011409	-1.02956	3.70472	0.000863132	0.0316393	SNRPF
ENSGALG00000015377	1.0277	6.39937	0.00344062	0.0588203	PHLDB2
ENSGALG00000004949	1.0241	2.79481	0.00111356	0.0352037	GARRE1
ENSGALG00000005685	1.02396	2.25237	0.000519912	0.026326
ENSGALG00000040891	-1.02188	4.9837	0.00499509	0.0703274	RSU1
ENSGALG00000025163	-1.02177	2.6143	1.42637e-05	0.00447034	gga-mir-1627
ENSGALG00000006842	-1.02118	5.49477	0.000557707	0.0273941	ACOT8
ENSGALG00000021601	1.02056	2.84675	0.0010795	0.0346774	EPS15L1
ENSGALG00000007606	-1.01995	8.7348	1.19158e-05	0.00423221	PGAM1
ENSGALG00000032385	-1.01847	7.0307	3.07134e-05	0.00786558	PFKFB4
ENSGALG00000043754	-1.01778	8.92963	0.00648925	0.08011	GLUL
ENSGALG00000030457	-1.01701	3.52074	0.000650768	0.0279737	CHCHD5
ENSGALG00000004033	1.01677	0.841454	0.00751768	0.0868823	GALNT10
ENSGALG00000009409	1.01668	2.76135	0.00876496	0.0940606
ENSGALG00000049652	-1.01381	7.82368	0.00427755	0.0642977
ENSGALG00000032644	-1.01342	4.56729	0.000897192	0.0319968
ENSGALG00000051567	-1.01338	3.80412	0.00374674	0.0609962	MRPL41
ENSGALG00000039628	-1.01175	2.62283	0.000412286	0.0241295	AFAP1L1
ENSGALG00000006421	1.0117	3.51461	0.000907543	0.0320862	SLC16A12
ENSGALG00000014568	-1.00695	2.49006	0.00664616	0.0807951	EMG1
ENSGALG00000037953	-1.0042	5.57693	0.000701259	0.0293008	TUBA1A
ENSGALG00000007955	1.00336	5.16688	0.00022285	0.0191587	SLC16A5
ENSGALG00000047713	-1.003	6.13794	0.00396875	0.0620767	QPRT
ENSGALG00000017681	-1.00176	1.82949	0.0057961	0.0752306	POLR3K
ENSGALG00000048876	-1.00151	7.70547	8.39239e-05	0.0137123	LEAP2
ENSGALG00000003558	1.00123	6.76294	0.00286502	0.0550074	NADK2
ENSGALG00000039391	1.00033	0.788518	0.00357067	0.0600979	ZC3H12B

## Sheet: HvC_2WK
Supplementary Table S3. Differentially Expressed Genes Lists for Liver
FDR > 0.1 and logFC > |1|, using GLM method
2 Weeks Heat - 2 Weeks Control: 5 Up, 13 Down
Ensembl ID	logFC	logCPM	P-Value	FDR	Gene ID
ENSGALG00000053437	-4.81767	-0.44298	6.84982e-05	0.0629656
ENSGALG00000040070	-2.72591	2.42473	6.16197e-05	0.0629656	PDIA2
ENSGALG00000003345	-2.28232	2.17159	5.11647e-06	0.0207786
ENSGALG00000011376	-2.1575	6.02759	2.84333e-05	0.0424722	ANKRD9
ENSGALG00000006919	2.11338	0.892902	6.17016e-06	0.0207786	POF1B
ENSGALG00000054926	-1.86885	7.59949	0.000103271	0.0725932
ENSGALG00000005318	-1.74458	2.28679	8.22516e-06	0.0207786	OVCH2
ENSGALG00000032052	-1.67186	1.12611	1.9134e-05	0.0326645
ENSGALG00000004113	1.66631	0.607521	6.55748e-05	0.0629656
ENSGALG00000019663	-1.65304	0.415993	9.56715e-05	0.0714546	ACBD7
ENSGALG00000008912	-1.6046	4.28463	8.07123e-05	0.0688937	ABCB1
ENSGALG00000030450	1.55927	0.284654	0.000141985	0.085836	CLIP2
ENSGALG00000049504	-1.5411	2.33395	8.69397e-06	0.0207786
ENSGALG00000047704	-1.4803	0.217078	0.00014422	0.085836
ENSGALG00000011320	1.38413	1.14008	1.50771e-05	0.0300286	TMCC3
ENSGALG00000050464	-1.25174	1.75571	5.80404e-05	0.0629656
ENSGALG00000033034	-1.09433	3.00594	8.68523e-05	0.0691924
ENSGALG00000016885	1.04203	4.87334	3.23489e-05	0.0429521	STK24

## Sheet: HvC_4WK
Supplementary Table S3. Differentially Expressed Genes Lists for Liver
FDR > 0.1 and logFC > |1|, using GLM method
4 Weeks Heat - 4 Weeks Control: 18 Up, 14 Down
Ensembl ID	logFC	logCPM	P-Value	FDR	Gene ID
ENSGALG00000031306	-3.2259	0.831576	2.40864e-05	0.0191889	BHLHA15
ENSGALG00000017804	-2.87385	-0.799503	0.000281088	0.0746444	Y_RNA
ENSGALG00000053112	2.70069	0.675666	1.87514e-11	2.2408e-07
ENSGALG00000052464	-2.61899	0.498369	0.000150496	0.0528948	ANKRD33
ENSGALG00000005318	-2.16936	2.28679	3.15581e-08	0.000171403	OVCH2
ENSGALG00000050857	2.06774	1.43473	0.000119894	0.0522157	PTPN20
ENSGALG00000047662	1.90465	0.929948	4.30299e-08	0.000171403	NR1D1
ENSGALG00000041435	1.82404	0.574751	0.000330267	0.0822227
ENSGALG00000038683	1.81666	1.22813	1.40494e-06	0.00419727
ENSGALG00000013073	-1.68638	-0.530334	0.000251572	0.0715781	UPP1
ENSGALG00000013980	1.63292	1.07348	3.64646e-05	0.0272345	SLC2A12
ENSGALG00000053926	1.50608	2.72402	0.000482404	0.0989911
ENSGALG00000005284	1.43509	0.489371	0.000357037	0.0841328	LRRC39
ENSGALG00000005701	1.31625	5.35524	0.000143889	0.0522157	IP6K2
ENSGALG00000001000	-1.31027	10.0036	5.9366e-05	0.0354712	HSPA5
ENSGALG00000002371	1.24822	3.33378	0.000144194	0.0522157	RUSC2
ENSGALG00000053658	1.24627	2.91103	8.03915e-06	0.0120085
ENSGALG00000008418	1.24449	5.91728	4.60861e-06	0.00786756	LARGE2
ENSGALG00000005648	1.24281	0.123351	0.000193292	0.0624282
ENSGALG00000049504	-1.21537	2.33395	0.000436779	0.0932054
ENSGALG00000054901	-1.20031	2.05553	0.000287852	0.0747789
ENSGALG00000045063	1.18589	1.27508	5.4957e-05	0.0345651	LRP2BP
ENSGALG00000006743	-1.18059	3.97381	7.19295e-05	0.0393206	YWHAH
ENSGALG00000048035	1.16431	4.47297	2.04359e-05	0.0191889	GCNT2
ENSGALG00000000218	-1.13064	4.6832	0.000360006	0.0841328	SRP19
ENSGALG00000031874	1.1257	5.09231	7.29429e-05	0.0393206	HIST1H101
ENSGALG00000010020	-1.11247	2.68363	0.000142127	0.0522157	TTC7A
ENSGALG00000027635	1.10443	3.97661	0.000226213	0.0693141	NME3
ENSGALG00000033789	-1.09244	10.4215	0.000330073	0.0822227	HSP90B1
ENSGALG00000031982	-1.08226	5.95865	7.56799e-05	0.0393206	SDF2L1
ENSGALG00000019201	-1.04468	4.83975	1.17952e-05	0.0140953	HSPA13
ENSGALG00000012834	1.01618	6.29922	0.000275099	0.0746444	AKR1D1

## Sheet: CvC_2WK
Supplementary Table S3. Differentially Expressed Genes Lists for Liver
FDR > 0.1 and logFC > |1|, using GLM method
2 Weeks Control - 3 Hours Control: 1 Up, 1 Down
Ensembl ID	logFC	logCPM	P-Value	FDR	Gene ID
ENSGALG00000049873	-2.89908	1.67733	6.99507e-07	0.00835911
ENSGALG00000033461	1.84832	0.532656	7.95145e-06	0.0475099

## Sheet: CvC_4WK
Supplementary Table S3. Differentially Expressed Genes Lists for Liver
FDR > 0.1 and logFC > |1|, using GLM method
4 Weeks Control - 3 Hours Control: 126 Up, 114 Down
Ensembl ID	logFC	logCPM	P-Value	FDR	Gene ID
ENSGALG00000053835	-3.08992	3.21582	0.000321077	0.0496723
ENSGALG00000038405	2.93029	1.19835	1.90198e-09	1.13643e-05	CASR
ENSGALG00000050919	-2.91681	-0.0501843	0.00205348	0.0732511
ENSGALG00000014965	-2.89159	4.46491	0.000977124	0.0656938
ENSGALG00000049873	-2.84472	1.67733	9.49634e-07	0.00189136
ENSGALG00000051832	-2.75335	4.1354	0.00034052	0.0500054
ENSGALG00000031807	-2.70915	-0.328404	0.000554763	0.0576101
ENSGALG00000015395	-2.67662	-0.343732	0.00178741	0.0714899	CD200L
ENSGALG00000050414	2.66654	2.65799	0.00026798	0.0496723
ENSGALG00000000402	-2.39851	2.53525	0.000959468	0.0656938	LOXL2
ENSGALG00000053085	2.39402	0.428291	0.00499297	0.0977756
ENSGALG00000050097	-2.33098	0.0713203	0.00333543	0.0831107
ENSGALG00000027534	-2.21269	6.72392	4.21198e-10	5.03332e-06	GM2A
ENSGALG00000007242	2.15882	1.63744	0.00116777	0.0687432	SLITRK4
ENSGALG00000035935	2.15695	0.743991	0.00186573	0.0714899
ENSGALG00000022887	2.12118	0.711161	8.51417e-05	0.0324607	KBTBD11
ENSGALG00000048261	2.08303	-0.221608	0.00214877	0.0738767	HES6
ENSGALG00000005215	2.05161	2.18979	0.000150751	0.0418144	CACNA1H
ENSGALG00000052333	2.03235	0.847733	0.00220856	0.0745064
ENSGALG00000008538	-2.03138	0.1167	0.0043997	0.0930165	GINS1
ENSGALG00000016442	-2.02467	2.08387	4.20354e-06	0.00566091	RRM2
ENSGALG00000050983	1.99425	1.55599	5.51914e-05	0.031315
ENSGALG00000050676	1.97445	0.124467	0.0023511	0.0761212
ENSGALG00000048315	-1.94529	0.853642	3.26804e-08	0.000130177
ENSGALG00000049421	1.90579	0.918113	0.00129786	0.0702494
ENSGALG00000014892	1.88975	0.39915	0.00187776	0.0714899	CEP85L
ENSGALG00000017122	1.87628	5.00158	7.40069e-07	0.00176876	SGCG
ENSGALG00000005961	-1.85543	0.546968	0.00014366	0.0418144	DGUOK
ENSGALG00000009315	1.84747	4.09252	0.00144289	0.0708167	PAPLN
ENSGALG00000002759	1.83742	1.95684	0.000296159	0.0496723	PEAK1
ENSGALG00000052406	-1.833	-0.181577	0.00029426	0.0496723
ENSGALG00000035751	1.82451	0.179594	0.00014754	0.0418144	ONECUT2
ENSGALG00000005352	-1.81968	2.05293	0.000276389	0.0496723	GATA5
ENSGALG00000051987	-1.81661	-0.264165	4.928e-05	0.031315
ENSGALG00000044730	1.81335	-0.315466	0.00220914	0.0745064
ENSGALG00000026380	-1.80433	0.176952	0.000305881	0.0496723	UBE2C
ENSGALG00000029132	1.79432	-0.189333	0.00144597	0.0708167	gga-mir-6626
ENSGALG00000008466	1.77272	1.58827	0.00191073	0.0714899
ENSGALG00000004515	-1.74926	-0.170761	0.00454266	0.0933215
ENSGALG00000033974	1.67307	0.0234005	0.00091365	0.0656938	HGF
ENSGALG00000014753	-1.66123	-0.520087	0.0029914	0.0817453	CENPK
ENSGALG00000005662	1.65251	-0.594712	0.00172163	0.0714899	AMPD3
ENSGALG00000049318	-1.61284	6.31462	0.000644645	0.0605989
ENSGALG00000003805	1.60422	2.97259	0.000343133	0.0500054
ENSGALG00000006425	1.59687	5.59804	0.000533546	0.0576101	SLC6A6
ENSGALG00000014362	1.58975	-0.418185	0.00333834	0.0831107	CD86
ENSGALG00000029256	1.58171	1.50888	8.55272e-05	0.0324607
ENSGALG00000007234	1.55996	5.40831	0.000600462	0.0588157	CLCN5
ENSGALG00000006521	1.55388	1.19781	0.00520589	0.0993313	TRPM5
ENSGALG00000000215	1.55369	0.908003	6.89349e-05	0.031315	DCP2
ENSGALG00000010288	-1.53558	0.193542	0.000434921	0.0543613
ENSGALG00000050619	1.52735	3.13876	0.000864293	0.0653461	SOCS2
ENSGALG00000052610	-1.52563	3.80309	0.000536915	0.0576101
ENSGALG00000002561	-1.51727	-0.106987	0.00176634	0.0714899
ENSGALG00000034971	1.51261	2.54175	0.00267283	0.0787402	SLC45A4
ENSGALG00000042647	1.50939	-0.44945	0.00158695	0.071312
ENSGALG00000029610	1.49987	0.99889	0.000569091	0.0581251	RGS9
ENSGALG00000019848	-1.47145	4.73605	0.00368212	0.0883209	AvBD13
ENSGALG00000029324	1.46637	0.933839	0.0014783	0.0711053
ENSGALG00000008912	-1.46313	4.28463	0.000296699	0.0496723	ABCB1
ENSGALG00000051464	1.4623	4.6375	0.000369684	0.0509814
ENSGALG00000010737	1.46198	1.70358	3.62222e-05	0.0270534	PLD5
ENSGALG00000048362	1.45995	-0.47465	0.00430105	0.0928477
ENSGALG00000004397	1.45544	1.36439	0.000988879	0.0656938	MLXIP
ENSGALG00000007193	-1.44631	3.91542	0.000559227	0.0576101
ENSGALG00000021451	-1.44121	6.09498	6.62228e-05	0.031315
ENSGALG00000016441	-1.43726	2.09089	0.00015746	0.0418144
ENSGALG00000047425	-1.43595	1.52236	0.000207632	0.0477154
ENSGALG00000054191	1.43408	-0.237136	0.00503246	0.0977852
ENSGALG00000041372	1.42971	0.438263	0.00101153	0.0656946
ENSGALG00000028937	-1.42798	4.31634	0.00173101	0.0714899	TIMM13
ENSGALG00000054793	-1.42788	0.481935	0.00348686	0.0855606	NCAPH2
ENSGALG00000053114	1.4253	0.727586	0.000589461	0.0582154
ENSGALG00000051119	-1.41716	-0.390916	0.000830013	0.0639914	PCP4L1
ENSGALG00000046098	-1.41458	2.43316	0.000335905	0.0500054
ENSGALG00000017128	-1.41404	-0.308709	0.000943244	0.0656938	SKA3
ENSGALG00000043906	-1.41082	1.81705	0.000869459	0.0653461
ENSGALG00000037896	1.41055	0.925307	0.000441259	0.0543613
ENSGALG00000008842	1.40986	4.03953	0.00142993	0.0708167	PIKFYVE
ENSGALG00000016582	-1.40064	0.484162	0.000261084	0.0496723	PBK
ENSGALG00000014662	-1.39539	3.57296	0.000156992	0.0418144	RBP5
ENSGALG00000023818	-1.39342	0.425063	0.00513995	0.0985913	HSPB9
ENSGALG00000051337	-1.39314	6.06777	0.00248802	0.0778321
ENSGALG00000011076	1.39307	1.70639	0.000112763	0.0385004	SYNE3
ENSGALG00000012442	1.38711	-0.0926513	0.00394772	0.0907218	MFNG
ENSGALG00000032191	1.3833	0.5213	0.00123108	0.0693167
ENSGALG00000048705	-1.37523	4.85438	0.000550028	0.0576101	PFDN6
ENSGALG00000013784	-1.37072	1.73467	0.000195691	0.0458531	CDT1
ENSGALG00000008501	1.37045	0.051503	0.00270155	0.0787402	KLF7
ENSGALG00000008076	1.36265	0.230968	0.00276338	0.0791903	TMEM164
ENSGALG00000011442	1.36076	1.97985	0.00170499	0.0714898	TGFBR2
ENSGALG00000037611	1.35846	-0.283873	0.00166689	0.071312
ENSGALG00000049966	-1.35771	10.014	0.00131152	0.0705975
ENSGALG00000008713	-1.35677	0.924435	0.000660496	0.0605989	BIRC5
ENSGALG00000034630	-1.34866	2.96082	0.00100602	0.0656938	PPIL1
ENSGALG00000049574	1.34778	1.14952	0.000728951	0.0630864
ENSGALG00000042137	1.34596	3.60277	0.00409947	0.0927192	ELK4
ENSGALG00000007478	-1.34315	7.07542	0.000122062	0.0405178	SLC51A
ENSGALG00000054657	-1.34168	0.354688	0.001916	0.0714899
ENSGALG00000051383	1.33933	0.799311	0.000912449	0.0656938
ENSGALG00000004845	-1.33891	3.09732	0.0038952	0.0903624	TIMM10
ENSGALG00000041390	-1.33237	3.72084	8.69241e-05	0.0324607	TMEM141
ENSGALG00000006933	1.32525	0.0605545	0.000583327	0.0582154	MOSMO
ENSGALG00000006912	1.32054	3.16107	0.000502857	0.0572299	CPEB3
ENSGALG00000009424	1.31831	3.86327	0.000371162	0.0509814	FOXP2
ENSGALG00000009067	1.31752	-0.0151709	0.00250874	0.0778688	GPR50
ENSGALG00000005099	-1.31647	9.8131	0.00145216	0.0708297	ORM1
ENSGALG00000027716	-1.31501	3.97823	6.56231e-05	0.031315
ENSGALG00000032087	1.31404	4.97637	0.00175103	0.0714899	MC5R
ENSGALG00000026625	1.31062	1.21075	0.00238097	0.0761212	gga-mir-6613
ENSGALG00000013941	1.30501	0.597619	0.00109553	0.0667941	PDE7B
ENSGALG00000015056	1.30149	1.91807	0.00285995	0.080415	LAMA3
ENSGALG00000049652	-1.30113	7.82368	0.000268777	0.0496723
ENSGALG00000032955	-1.29569	0.397271	0.000103366	0.0374311	TUFT1
ENSGALG00000011289	-1.29505	1.29293	0.000683836	0.0607997	NKIRAS1
ENSGALG00000005318	1.28955	2.28679	0.000879523	0.0656756	OVCH2
ENSGALG00000035466	1.28907	-0.154307	0.0027408	0.0789219	CACNB4
ENSGALG00000028394	1.287	-0.121226	0.00435781	0.0928477
ENSGALG00000030563	1.28107	4.5587	0.00497422	0.0976995
ENSGALG00000053058	-1.27462	5.24313	0.0032997	0.0830136	LAMTOR2
ENSGALG00000001828	1.26969	0.526078	0.00118675	0.0688748
ENSGALG00000017462	1.26516	2.59928	0.00305171	0.0820065	FNIP1
ENSGALG00000001096	-1.2625	6.61881	0.00161731	0.071312	UQCR11
ENSGALG00000051349	1.26225	0.531565	0.00432393	0.0928477
ENSGALG00000001824	-1.26177	6.93762	0.000781623	0.0632021
ENSGALG00000048321	1.25713	1.20441	0.00158252	0.071312
ENSGALG00000046164	-1.25428	10.195	0.000460646	0.0550472	APBB1
ENSGALG00000039300	1.25329	4.42855	0.00368454	0.0883209	NFAT5
ENSGALG00000015219	1.25008	-0.203243	0.0014952	0.0711053
ENSGALG00000038683	-1.2465	1.22813	0.00147969	0.0711053
ENSGALG00000042621	1.23822	1.70333	0.00329421	0.0830136	HNF4G
ENSGALG00000037714	-1.2379	2.30041	0.000553145	0.0576101	BBIP1
ENSGALG00000039212	-1.23741	5.79611	0.00113422	0.0681102	NDUFA13
ENSGALG00000004113	1.23455	0.607521	0.00179124	0.0714899
ENSGALG00000048190	1.22662	2.06544	0.000890331	0.0656756
ENSGALG00000054172	1.22347	3.83714	0.000145973	0.0418144
ENSGALG00000019844	-1.22245	7.03871	1.59327e-05	0.0146458	AvBD8
ENSGALG00000008613	-1.21679	5.26731	0.00103306	0.0658543	NDUFA1
ENSGALG00000026137	-1.2155	2.91504	0.00138003	0.0708167	CDKN2B
ENSGALG00000031839	-1.21313	0.165909	0.00134185	0.0708167	SUV39H1
ENSGALG00000044641	-1.20449	0.568851	0.00224339	0.0746458	DAPL1
ENSGALG00000005882	1.20431	3.03273	0.000452299	0.0550472	LRCH2
ENSGALG00000029077	1.20322	4.08215	0.00497899	0.0976995	CBL
ENSGALG00000047953	1.20281	1.59162	0.00218083	0.0744598
ENSGALG00000011455	-1.1999	9.40918	0.000318781	0.0496723	CL2
ENSGALG00000006073	-1.19759	4.70247	5.06887e-05	0.031315	NDUFAB1
ENSGALG00000049475	1.19618	0.98319	0.00128504	0.0702494	S1PR2
ENSGALG00000037526	1.19602	-0.110647	0.00177283	0.0714899
ENSGALG00000028810	-1.19431	7.30779	0.00386401	0.0903624	CHCHD10
ENSGALG00000047125	1.19377	-0.423497	0.00435879	0.0928477
ENSGALG00000001730	1.19258	3.20456	0.00226345	0.0746458	DGKD
ENSGALG00000016895	1.19132	1.25128	0.00268802	0.0787402	DZIP1
ENSGALG00000002762	1.18618	3.17924	0.00192159	0.0714899	UHRF1BP1
ENSGALG00000005062	1.18542	0.290007	0.00327275	0.082933	FOXN4
ENSGALG00000036749	-1.18427	3.80707	0.000636055	0.0605989	MRPS28
ENSGALG00000048397	-1.18027	1.44884	0.000398662	0.0517641
ENSGALG00000010390	1.18013	1.46721	0.00164212	0.071312	CIPC
ENSGALG00000008784	1.17942	4.36224	2.14226e-06	0.00365714
ENSGALG00000032052	-1.17882	1.12611	0.00303771	0.081946
ENSGALG00000039221	1.17637	1.52762	0.00273294	0.0789219
ENSGALG00000013505	1.17511	3.10754	0.00219476	0.0745064
ENSGALG00000002492	1.17294	4.49352	0.00421026	0.0928477	H6PD
ENSGALG00000003575	-1.16633	3.16887	0.00185682	0.0714899
ENSGALG00000009409	1.16421	2.76135	0.00265425	0.0787402
ENSGALG00000039755	-1.1625	3.02689	0.00197708	0.0719933
ENSGALG00000048440	1.16195	0.511579	0.00463443	0.0942234
ENSGALG00000013980	-1.15691	1.07348	0.00459413	0.0941678	SLC2A12
ENSGALG00000003753	1.155	3.02378	0.000175265	0.044562	CYLD
ENSGALG00000003299	1.15283	5.31705	0.000929911	0.0656938	NSD3
ENSGALG00000001341	1.15133	2.38329	0.00394137	0.0907218	ZBTB44
ENSGALG00000016289	1.14939	3.50814	0.000829182	0.0639914	DST
ENSGALG00000041750	1.1465	3.15517	0.000813014	0.063821	ADAMTS9
ENSGALG00000000573	1.1447	3.40011	0.00273997	0.0789219	PER3
ENSGALG00000024041	-1.14202	3.78795	2.24778e-05	0.0179073	FAHD1
ENSGALG00000025751	-1.13865	-0.0805612	0.00435333	0.0928477	NMRK2
ENSGALG00000045063	-1.13808	1.27508	0.000239396	0.0496723	LRP2BP
ENSGALG00000037805	-1.13782	7.87917	0.0020323	0.0729307	RPS19
ENSGALG00000035138	-1.13575	6.0587	0.000887344	0.0656756	UBL5
ENSGALG00000047031	-1.12729	1.79287	0.000651864	0.0605989
ENSGALG00000013715	1.12723	2.84681	0.00426209	0.0928477	DLC1
ENSGALG00000043669	1.12385	5.32129	0.00186495	0.0714899	WDFY3
ENSGALG00000002878	1.12212	2.94869	0.00157809	0.071312	CREBRF
ENSGALG00000009698	1.11689	1.08909	0.00251988	0.0778748	SLC38A1
ENSGALG00000014277	1.11416	0.283732	0.00102571	0.0658543	RHOH
ENSGALG00000049273	-1.11256	4.88399	0.0021091	0.0738767	MICOS13
ENSGALG00000016610	-1.10923	2.08434	0.00179993	0.0714899	PTRHD1
ENSGALG00000017553	-1.10868	4.02625	6.83844e-05	0.031315	SNX11
ENSGALG00000012570	1.10487	5.14807	5.57803e-07	0.00166644	TANC1
ENSGALG00000009520	1.1017	2.1574	0.00264388	0.0787402	2020-03-01
ENSGALG00000005714	1.1016	3.68758	0.00206659	0.0734992	PKD1
ENSGALG00000004621	1.10148	3.28461	0.00482971	0.0963524	PREX1
ENSGALG00000031238	-1.09531	4.39125	0.00351283	0.0860211	SLIRP
ENSGALG00000000650	-1.09508	4.30495	0.00315877	0.0825847	NIP7
ENSGALG00000053836	1.09408	1.41437	0.00198075	0.0719933	SIPA1
ENSGALG00000007191	-1.08759	3.92462	0.00467701	0.0945314	TK1
ENSGALG00000037716	-1.08227	7.6307	0.00313954	0.0825847	UBA52
ENSGALG00000051271	-1.08164	4.53246	0.00328384	0.0829639
ENSGALG00000007357	-1.07717	5.11574	0.000184626	0.0450262	BCL6
ENSGALG00000048612	-1.07561	7.41522	0.00269365	0.0787402	RPS26
ENSGALG00000015729	1.07034	1.82207	0.000817122	0.063821	LPAR1
ENSGALG00000042492	1.06961	0.605128	0.00343252	0.0845744	PITX2
ENSGALG00000049270	-1.06921	4.0961	0.0041892	0.0928477	FKBP2
ENSGALG00000008861	-1.06627	1.69714	0.00212389	0.0738767	BSPRY
ENSGALG00000034999	1.06535	4.11305	0.000156267	0.0418144	ZHX1
ENSGALG00000006367	-1.06344	4.52638	0.00210515	0.0738767	PCBD2
ENSGALG00000040808	1.05842	0.93379	0.00302357	0.0819311
ENSGALG00000040644	-1.0533	7.81342	0.0018398	0.0714899	C8G
ENSGALG00000000195	1.0529	2.83828	0.00289774	0.0809064	SLC23A2
ENSGALG00000011153	1.05019	6.74931	0.000154324	0.0418144	LY75
ENSGALG00000008318	1.05009	3.44392	0.00280333	0.0799516	SLK
ENSGALG00000014164	-1.04957	1.03616	0.00464708	0.0942234	BIK
ENSGALG00000007902	1.04809	3.21298	0.00465203	0.0942234	ATP7A
ENSGALG00000037193	1.04553	1.43845	0.0022224	0.0745064	HECW1
ENSGALG00000040987	-1.044	5.92704	8.98493e-06	0.0102858	NDUFA8
ENSGALG00000003999	1.0408	5.5015	0.00387842	0.0903624	NAV2
ENSGALG00000008604	1.03942	4.72253	8.47907e-05	0.0324607	TMEM255A
ENSGALG00000045199	-1.03886	6.19529	0.000250118	0.0496723
ENSGALG00000001330	-1.03627	6.81992	0.00317549	0.0825847	ATP5MC1
ENSGALG00000033356	-1.03594	4.73064	0.000808768	0.063821	FAHD2A
ENSGALG00000039391	1.0348	0.788518	0.00235155	0.0761212	ZC3H12B
ENSGALG00000030466	-1.02736	5.54087	0.000305432	0.0496723	CS
ENSGALG00000016098	1.0257	1.26461	0.000318939	0.0496723	EXOC6B
ENSGALG00000040957	1.02543	1.80463	0.00517675	0.099138	AGO2
ENSGALG00000049653	1.02418	5.28847	0.00237566	0.0761212	KMT2C
ENSGALG00000008886	1.02287	2.03896	0.00353597	0.0863018	ZNF618
ENSGALG00000040626	-1.02133	4.89814	0.00418377	0.0928477	NDUFA2
ENSGALG00000030086	-1.01965	5.8188	0.00169549	0.0713419
ENSGALG00000049136	-1.01877	5.40507	0.00263435	0.0787402
ENSGALG00000028302	-1.01861	6.56457	0.00389911	0.0903624	UQCRQ
ENSGALG00000033943	-1.01806	3.36143	0.000294262	0.0496723	HYI
ENSGALG00000021601	1.01673	2.84675	0.00108559	0.0666812	EPS15L1
ENSGALG00000037467	-1.01663	0.623625	0.00380456	0.0898509	NEU2
ENSGALG00000001620	-1.01293	3.60121	0.00186139	0.0714899
ENSGALG00000035677	-1.0113	7.54972	0.00215139	0.0738767	RPL35
ENSGALG00000018557	-1.01102	4.10331	0.00040285	0.0517641	SOD3
ENSGALG00000005423	-1.00967	6.4515	0.000525926	0.0576101	GRHPR
ENSGALG00000003085	-1.0069	1.6213	0.00495036	0.0976995	CDK1
ENSGALG00000048401	1.0063	1.59809	0.00174125	0.0714899
ENSGALG00000006516	-1.00533	6.82565	4.26345e-06	0.00566091	MTHFS
ENSGALG00000037065	-1.00525	8.16436	7.07536e-05	0.031315	SC5D

## Sheet: HvH_2WK
Supplementary Table S3. Differentially Expressed Genes Lists for Liver
FDR > 0.1 and logFC > |1|, using GLM method
2 Weeks Heat - 3 Hours Heat: 3 Up, 4 Down
Ensembl ID	logFC	logCPM	P-Value	FDR	Gene ID
ENSGALG00000004127	2.87544	0.499242	7.63243e-05	0.0912076
ENSGALG00000034229	2.15106	0.750112	7.17096e-05	0.0912076	ZNF703
ENSGALG00000008912	-1.93769	4.28463	2.30218e-06	0.00917037	ABCB1
ENSGALG00000000227	1.69615	4.70555	1.84848e-08	0.000220893	DPYSL2
ENSGALG00000009700	-1.26481	5.2045	4.08451e-05	0.0697284	PDK4
ENSGALG00000016485	-1.14201	5.28788	1.10465e-06	0.00660026	RHOB
ENSGALG00000005095	-1.05408	5.21765	6.22774e-05	0.0912076	SLC25A25

## Sheet: HvH_4WK
Supplementary Table S3. Differentially Expressed Genes Lists for Liver
FDR > 0.1 and logFC > |1|, using GLM method
4 Weeks Heat - 3 Hours Heat: 9 Up, 3 Down
Ensembl ID	logFC	logCPM	P-Value	FDR	Gene ID
ENSGALG00000021039	4.53962	7.28601	6.66291e-06	0.0102009	HKDC1
ENSGALG00000008912	-1.88423	4.28463	3.9821e-06	0.00900471	ABCB1
ENSGALG00000014883	1.8645	1.38706	7.92682e-05	0.0631503	MCM9
ENSGALG00000047662	1.83911	0.929948	1.69134e-07	0.00101057	NR1D1
ENSGALG00000038913	1.79569	1.17511	6.82907e-06	0.0102009	LDLRAD3
ENSGALG00000038405	1.71339	1.19835	0.000147445	0.0880982	CASR
ENSGALG00000048539	1.66991	2.57835	0.000158728	0.090324	BHLHE41
ENSGALG00000016690	-1.50776	8.05708	3.8686e-07	0.0012623	CYP2AC1
ENSGALG00000033461	1.39124	0.532656	0.000139646	0.0880982
ENSGALG00000054981	-1.14389	8.86793	5.21468e-10	6.23154e-06
ENSGALG00000010291	1.06317	1.68162	0.000145819	0.0880982	RBPMS
ENSGALG00000053365	1.01489	3.41308	4.22528e-07	0.0012623
