# Supplementary material for: Transcriptome Response of Liver and Muscle in Heat-Stressed Laying Hens
Source: Genes (Basel). 2021 Feb 10;12(2):255. doi: 10.3390/genes12020255 (PMC7916550; doi:10.3390/genes12020255)
Supplement: Supplementary file 1 [file genes-12-00255-s001.zip › Supplemental Figures and Tables v6 - 20210128/Table S5 - Time Overlap DEGs.xlsx]

## Sheet: B Time
Supplementary Table S4. Overlapping Differentially Expressed Genes for Pectoralis Muscle
Heat vs. Control @ 3 Hours and Control 4 Weeks vs. Control 3 Hours
Ensembl ID	Gene ID	HvC_3HR logFC	CvC_4WK_3HR logFC	FC Agree?
ENSGALG00000001445	FABP6	1.26144	1.77397	1
ENSGALG00000007710		1.70102	1.27765	1
ENSGALG00000008601	AHSG	-3.74896	-7.12126	1
ENSGALG00000009266	FGA	-3.98564	-6.17318	1
ENSGALG00000016491	APOB	-4.02303	-6.4782	1
ENSGALG00000035803	THRSP	-5.041	-5.40485	1
ENSGALG00000039032	FJX1	1.88979	2.21429	1
ENSGALG00000048022		1.90245	1.48621	1

## Sheet: LV Time
Supplementary Table S4. Overlapping Differentially Expressed Genes for Liver
Heat vs. Control @ 3 Hours and Control 4 Weeks vs. Control 3 Hours
Ensembl ID	Gene ID	HvC_3HR logFC	CvC_4WK_3HR logFC	Agree?
ENSGALG00000000215	DCP2	1.12069	1.55369	1
ENSGALG00000000402	LOXL2	-2.51359	-2.39851	1
ENSGALG00000000650	NIP7	-1.23049	-1.09508	1
ENSGALG00000001824		-1.48452	-1.26177	1
ENSGALG00000002492	H6PD	1.35304	1.17294	1
ENSGALG00000002878	CREBRF	1.333	1.12212	1
ENSGALG00000003575		-1.23111	-1.16633	1
ENSGALG00000003805		1.47459	1.60422	1
ENSGALG00000003999	NAV2	1.18036	1.0408	1
ENSGALG00000004845	TIMM10	-1.20866	-1.33891	1
ENSGALG00000005215	CACNA1H	1.80552	2.05161	1
ENSGALG00000005423	GRHPR	-1.06141	-1.00967	1
ENSGALG00000005961	DGUOK	-1.69334	-1.85543	1
ENSGALG00000006912	CPEB3	1.2746	1.32054	1
ENSGALG00000007193		-1.11263	-1.44631	1
ENSGALG00000007234	CLCN5	1.4686	1.55996	1
ENSGALG00000008538	GINS1	-2.63072	-2.03138	1
ENSGALG00000008784		1.15738	1.17942	1
ENSGALG00000008842	PIKFYVE	1.33815	1.40986	1
ENSGALG00000009315	PAPLN	1.92296	1.84747	1
ENSGALG00000009409		1.01668	1.16421	1
ENSGALG00000009424	FOXP2	1.26044	1.31831	1
ENSGALG00000011442	TGFBR2	1.28847	1.36076	1
ENSGALG00000011455	CL2	-1.0534	-1.1999	1
ENSGALG00000013784	CDT1	-1.49998	-1.37072	1
ENSGALG00000014662	RBP5	-1.14909	-1.39539	1
ENSGALG00000014753	CENPK	-1.8268	-1.66123	1
ENSGALG00000014965		-2.80237	-2.89159	1
ENSGALG00000016289	DST	1.32283	1.14939	1
ENSGALG00000016442	RRM2	-2.00828	-2.02467	1
ENSGALG00000016610	PTRHD1	-1.31392	-1.10923	1
ENSGALG00000016895	DZIP1	1.35508	1.19132	1
ENSGALG00000017122	SGCG	1.06606	1.87628	1
ENSGALG00000017128	SKA3	-1.41789	-1.41404	1
ENSGALG00000017462	FNIP1	1.11467	1.26516	1
ENSGALG00000017553	SNX11	-1.28081	-1.10868	1
ENSGALG00000021601	EPS15L1	1.02056	1.01673	1
ENSGALG00000025751	NMRK2	-1.18346	-1.13865	1
ENSGALG00000026137	CDKN2B	-1.31349	-1.2155	1
ENSGALG00000027534	GM2A	-1.65606	-2.21269	1
ENSGALG00000027716		-1.40168	-1.31501	1
ENSGALG00000028302	UQCRQ	-1.08201	-1.01861	1
ENSGALG00000029132	gga-mir-6626	1.68582	1.79432	1
ENSGALG00000030466	CS	-1.58325	-1.02736	1
ENSGALG00000031238	SLIRP	-1.15355	-1.09531	1
ENSGALG00000032087	MC5R	1.38098	1.31404	1
ENSGALG00000032955	TUFT1	-1.33969	-1.29569	1
ENSGALG00000036749	MRPS28	-1.29099	-1.18427	1
ENSGALG00000037611		1.31009	1.35846	1
ENSGALG00000039391	ZC3H12B	1.00033	1.0348	1
ENSGALG00000039755		-1.13861	-1.1625	1
ENSGALG00000042621	HNF4G	1.50767	1.23822	1
ENSGALG00000044730		1.63704	1.81335	1
ENSGALG00000047031		-1.16813	-1.12729	1
ENSGALG00000047425		-1.53776	-1.43595	1
ENSGALG00000048315		-1.57421	-1.94529	1
ENSGALG00000048705	PFDN6	-1.27925	-1.37523	1
ENSGALG00000049136		-1.30506	-1.01877	1
ENSGALG00000049273	MICOS13	-1.05313	-1.11256	1
ENSGALG00000049318		-1.69041	-1.61284	1
ENSGALG00000049421		1.63491	1.90579	1
ENSGALG00000049652		-1.01381	-1.30113	1
ENSGALG00000049873		-1.87114	-2.84472	1
ENSGALG00000050983		1.65301	1.99425	1
ENSGALG00000051119	PCP4L1	-1.77255	-1.41716	1
ENSGALG00000051271		-1.09171	-1.08164	1
ENSGALG00000051464		1.46926	1.4623	1
ENSGALG00000051832		-3.03609	-2.75335	1
ENSGALG00000052406		-1.48057	-1.833	1
ENSGALG00000052610		-1.45839	-1.52563	1
ENSGALG00000053835		-3.15337	-3.08992	1
ENSGALG00000054657		-1.2413	-1.34168	1
ENSGALG00000054793	NCAPH2	-1.5129	-1.42788	1
